# Supplementary material for: Serine Hydroxymethyltransferase Modulates Midgut Physiology in Aedes aegypti Through miRNA Regulation: Insights from Small RNA Sequencing and Gene Expression Analysis
Source: Biomolecules. 2025 Apr 30;15(5):644. doi: 10.3390/biom15050644 (PMC12108651; doi:10.3390/biom15050644)
Supplement: Supplementary file 1 [file biomolecules-15-00644-s001.zip › Table S1.xlsx]

## Sheet: All primers used in this study
Table S1. All primers used in this study were as follows.
Names	Sequence	Use
q-aae-U6-F	ATTGGAACGATACAGAGAAGATTAGC	qPCR
q-aae-U6-R	GTGGAACGCTTCACGATTTTG	qPCR
q-aae-miR-1174	GCGCTCAGATCTACTTAATACCCAT	qPCR
q-aae-miR-1175	CAAGTGGAGTAGTGGTCTCATCG	qPCR
q-aae-miR-2941	TAGTACGGCTAGAACTCCACGG	qPCR
q-aae-miR-2940-3p	GTCGACAGGGAGATAAATCACT	qPCR
q-aae-miR-2940-5p	TGGTTTATCTTATCTGTCGAGGC	qPCR
q-aae-miR-305-5p	ATTGTACTTCATCAGGTGCTCTGG	qPCR
q-aae-miR-306-5p	TCAGGTACTGAGTGACTCTCAG	qPCR
q-aae-miR-989	TGTGATGTGACGTAGTGGTAC	qPCR
q-aae-miR-8-3p	TAATACTGTCAGGTAAAGATGTC	qPCR
q-aae-miR-34-5p	TGGCAGTGTGGTTAGCTGGTTG	qPCR
q-aae-let-7	TGAGGTAGTTGGTTGTATAGT	qPCR
q-aae-miR-184	TGGACGGAGAACTGATAAGGGC	qPCR
q-aae-miR-279	TGACTAGATCCACACTCATTAA	qPCR
q-aae-miR-286b	TGACTAGACCGAACACTCGTATCCC	qPCR
q-aae-miR-2944b-5p	GAAGGAACTCCCGGTGTGATATA	qPCR
q-aae-miR-309a	TCACTGGGCAAAGTTTGTCGC	qPCR
q-aae-miR-2946	TAGTACGGAAAAGATATGGGGA	qPCR
q-aae-miR-375	TTTGTTCGTTTGGCTCGAGTTA	qPCR
q-aae-miR-9a	TCTTTGGTTATCTAGCTGTATGA	qPCR
q-aae-miR-263a-5p	AATGGCACTGGAAGAATTCACGG	qPCR
q-aae-Dicer-1-F	AATACGCCATAACCACCTACC	qPCR
q-aae-Dicer-1-R	CTATCATACTTTCTCCCAGCACTT	qPCR
q-aae-Dicer-2-F	TCCAAAGTCTGACCACCCAC	qPCR
q-aae-Dicer-2-R	GAAAGCATCATAACTCCCAACG	qPCR
q-aae-AGO1-F	TGCCATCAATCAGACCAAAGG	qPCR
q-aae-AGO1-R	CAACTCCCGAACCATACTGCTC	qPCR
q-aae-AGO2-F	CGAGTTACGGACTGGATGAG	qPCR
q-aae-AGO2-R	GAAGGATACCGAAGTTGTTTGT	qPCR
q-aae-AGO3-F	TCCAACGCATTATGAAAGTCCTG	qPCR
q-aae-AGO3-R	AACATCAAGCCGCCCTCATA	qPCR
q-aae-Drosha-F	GGAAGCAAAGGAGAACCGACT	qPCR
q-aae-Drosha-R	GAATCGCAAGTGTCCCGTTAG	qPCR
q-aae-RPS7-F	TCAGTGTACAAGAAGCTGACCGGA	qPCR
q-aae-RPS7-R	TTCCGCGCGCGCTCACTTATTAGATT	qPCR
q-aae-SHMT-F	GCTCTAAAGGAGGAAGTTCAGGC	qPCR
q-aae-SHMT-R	GTATTGGTCATAGCAGCGGACAC	qPCR
SHMT-RNAi-F	TAATACGACTCACTATAGGGAGACAGAGATACTACGGTGGCAACGA	RNAi
SHMT-RNAi-R	TAATACGACTCACTATAGGGAGATCTGGTAGTCTTTGAACTCGGGC	RNAi
EGFP-RNAi-F	TAATACGACTCACTATAGGGAGAACGTAAACGGCCACAAGTT	RNAi
EGFP-RNAi-R	TAATACGACTCACTATAGGGAGATGCTCAGGTAGTGGTTGTCG	RNAi
Italic is for gene names, single line for T7 promoter.
