# Supplementary material for: Serine Hydroxymethyltransferase Modulates Midgut Physiology in Aedes aegypti Through miRNA Regulation: Insights from Small RNA Sequencing and Gene Expression Analysis
Source: Biomolecules. 2025 Apr 30;15(5):644. doi: 10.3390/biom15050644 (PMC12108651; doi:10.3390/biom15050644)
Supplement: Supplementary file 1 [file biomolecules-15-00644-s001.zip › Table S2.xlsx]

## Sheet: Quality control of raw data
Table S2. Quality control of raw data
Sample	Reads	Bases	Error rate	Q20	Q30	GC content
B_dsS1	13094918	0.65G	0.0001	0.9911	0.9694	0.4996
B_dsS2	14141618	0.71G	0.0001	0.9883	0.9636	0.4942
B_dsS3	11519105	0.58G	0.0001	0.9848	0.9548	0.4913
B_dsE1	17554347	0.88G	0.0001	0.9905	0.9684	0.4869
B_dsE2	14563135	0.73G	0.0001	0.9881	0.9607	0.5024
B_dsE3	17206453	0.86G	0.0001	0.9895	0.9644	0.4914
P_dsS1	14712133	0.74G	0.0001	0.9886	0.9596	0.4976
P_dsS2	15017539	0.75G	0.0001	0.9893	0.9657	0.5177
P_dsS3	12608764	0.63G	0.0001	0.9862	0.9602	0.5225
P_dsE1	13586993	0.68G	0.0001	0.9901	0.9663	0.5029
P_dsE2	13083742	0.65G	0.0001	0.9903	0.967	0.5013
P_dsE3	13690914	0.68G	0.0001	0.9905	0.9679	0.5069
Note: (1) sample: sample ID. (2) Reads: the total read counts of the raw data in each smaple. (3) Bases: the number of sequences multiplied by the length of the sequence, and converted into G units. (4) Error rate: the error rate in sequencing. (5) Q20: the percentage of bases with Phred value larger than 20. (6) Q30: the percentage of bases with Phred value larger than 30. (7) GC content: the pe…
