# Supplementary material for: Serine Hydroxymethyltransferase Modulates Midgut Physiology in Aedes aegypti Through miRNA Regulation: Insights from Small RNA Sequencing and Gene Expression Analysis
Source: Biomolecules. 2025 Apr 30;15(5):644. doi: 10.3390/biom15050644 (PMC12108651; doi:10.3390/biom15050644)
Supplement: Supplementary file 1 [file biomolecules-15-00644-s001.zip › Table S3.xlsx]

## Sheet: Clean reads obtained after filt
Table S3. Clean reads obtained after filtering.
Sample	total_reads	N% > 10%	Low qualiy	5_adapter contamine	3_adapter_null or insert_null	with ployA/T/G/C	clean reads
B_dsS1	13094918 (100.00%)	0 (0.00%)	0 (0.00%)	7912 (0.06%)	351061 (2.68%)	24388 (0.19%)	12711557 (97.07%)
B_dsS2	14141618 (100.00%)	0 (0.00%)	0 (0.00%)	10148 (0.07%)	185326 (1.31%)	42504 (0.30%)	13903640 (98.32%)
B_dsS3	11519105 (100.00%)	0 (0.00%)	0 (0.00%)	2162 (0.02%)	51434 (0.45%)	2831 (0.02%)	11462678 (99.51%)
B_dsE1	17554347 (100.00%)	0 (0.00%)	0 (0.00%)	12839 (0.07%)	272080 (1.55%)	54897 (0.31%)	17214531 (98.06%)
B_dsE2	14563135 (100.00%)	0 (0.00%)	0 (0.00%)	14182 (0.10%)	1053307 (7.23%)	19980 (0.14%)	13475666 (92.53%)
B_dsE3	17206453 (100.00%)	0 (0.00%)	0 (0.00%)	13394 (0.08%)	428030 (2.49%)	34365 (0.20%)	16730664 (97.23%)
P_dsS1	14712133 (100.00%)	0 (0.00%)	0 (0.00%)	40496 (0.28%)	169342 (1.15%)	33659 (0.23%)	14468636 (98.34%)
P_dsS2	15017539 (100.00%)	0 (0.00%)	0 (0.00%)	35996 (0.24%)	913554 (6.08%)	14196 (0.09%)	14053793 (93.58%)
P_dsS3	12608764 (100.00%)	222 (0.00%)	0 (0.00%)	25975 (0.21%)	1520566 (12.06%)	8497 (0.07%)	11053504 (87.67%)
P_dsE1	13586993 (100.00%)	0 (0.00%)	0 (0.00%)	41641 (0.31%)	307205 (2.26%)	20931 (0.15%)	13217216 (97.28%)
P_dsE2	13083742 (100.00%)	0 (0.00%)	0 (0.00%)	48626 (0.37%)	295257 (2.26%)	21719 (0.17%)	12718140 (97.21%)
P_dsE3	13690914 (100.00%)	0 (0.00%)	0 (0.00%)	35653 (0.26%)	545934 (3.99%)	17604 (0.13%)	13091723 (95.62%)
Note: (1) sample: sample ID. (2) Total_reads: the total read counts of the raw data in each sample (designed as 100%). (3) N% > 10%: the number of filtered reads with N% larger than 10%, and its proportion in the total number of raw reads. (4) Low quality: the number of filtered reads of low quality and its proportion in the total number of raw reads. (5) 5_ adapter: the number of filtered reads …
