# Supplementary material for: Serine Hydroxymethyltransferase Modulates Midgut Physiology in Aedes aegypti Through miRNA Regulation: Insights from Small RNA Sequencing and Gene Expression Analysis
Source: Biomolecules. 2025 Apr 30;15(5):644. doi: 10.3390/biom15050644 (PMC12108651; doi:10.3390/biom15050644)
Supplement: Supplementary file 1 [file biomolecules-15-00644-s001.zip › Table S4.xlsx]

## Sheet: length filtering
Table S4. Statistics of total reads and unique reads after length filtering.
Sample	Total reads	Total bases (bp)	Uniq reads	Uniq bases (bp)
B_dsS1	8564948	197628201	1098358	27751312
B_dsS2	11932704	297136050	1911809	50982156
B_dsS3	10750727	245423374	1271167	31544520
B_dsE1	12889985	296759033	1657126	41585093
B_dsE2	6679751	146771512	755039	17935609
B_dsE3	12566294	291630608	1602568	40655685
P_dsS1	11251698	273692493	1991689	51117782
P_dsS2	6519666	144718118	1142170	26738472
P_dsS3	3666723	78368015	650772	14531508
P_dsE1	9039901	209624007	1405852	35053352
P_dsE2	8903263	212102987	1410135	35862615
P_dsE3	7511448	171437530	1245421	30365977
Note: (1) sample: sample ID. (2) Total reads: the total number of sRNAs. (3) Total bases (bp): the total length of sRNA. (4) Uniq reads: type of clean sRNA. (5) Uniq bases (bp): the total length of all sRNAs.
