# Supplementary material for: Serine Hydroxymethyltransferase Modulates Midgut Physiology in Aedes aegypti Through miRNA Regulation: Insights from Small RNA Sequencing and Gene Expression Analysis
Source: Biomolecules. 2025 Apr 30;15(5):644. doi: 10.3390/biom15050644 (PMC12108651; doi:10.3390/biom15050644)
Supplement: Supplementary file 1 [file biomolecules-15-00644-s001.zip › Table S5.xlsx]

## Sheet: Genome-mapping analysis
Table S5. Genome-mapping analysis of the length-filtered sRNAs.
Sample	Total sRNA	Mapped sRNA	+ Mapped sRNA	- Mapped sRNA
B_dsS1	8564948 (100.00%)	8110573 (94.69%)	4636005 (54.13%)	3474568 (40.57%)
B_dsS2	11932704 (100.00%)	11107206 (93.08%)	6510253 (54.56%)	4596953 (38.52%)
B_dsS3	10750727 (100.00%)	9616024 (89.45%)	5488758 (51.05%)	4127266 (38.39%)
B_dsE1	12889985 (100.00%)	12147399 (94.24%)	6837839 (53.05%)	5309560 (41.19%)
B_dsE2	6679751 (100.00%)	6291419 (94.19%)	3339384 (49.99%)	2952035 (44.19%)
B_dsE3	12566294 (100.00%)	12136797 (96.58%)	6615248 (52.64%)	5521549 (43.94%)
P_dsS1	11251698 (100.00%)	10695783 (95.06%)	7720200 (68.61%)	2975583 (26.45%)
P_dsS2	6519666 (100.00%)	6219524 (95.40%)	4385081 (67.26%)	1834443 (28.14%)
P_dsS3	3666723 (100.00%)	3502875 (95.53%)	2491674 (67.95%)	1011201 (27.58%)
P_dsE1	9039901 (100.00%)	8640550 (95.58%)	6329216 (70.01%)	2311334 (25.57%)
P_dsE2	8903263 (100.00%)	8511325 (95.60%)	6623203 (74.39%)	1888122 (21.21%)
P_dsE3	7511448 (100.00%)	7077520 (94.22%)	5020581 (66.84%)	2056939 (27.38%)
(1) Sample: sample ID. (2) Total sRNA: total clean reads of each sample filtered from sequencing data. (3) Mapped sRNA: the number and percentage of total clean reads mapped to the reference sequence. (4) + mapped sRNA: the number and percentage of total clean reads mapped to the sense strand of reference sequence. (5) - mapped sRNA: the number and percentage of total clean reads mapped to the an…
