# Supplementary material for: Serine Hydroxymethyltransferase Modulates Midgut Physiology in Aedes aegypti Through miRNA Regulation: Insights from Small RNA Sequencing and Gene Expression Analysis
Source: Biomolecules. 2025 Apr 30;15(5):644. doi: 10.3390/biom15050644 (PMC12108651; doi:10.3390/biom15050644)
Supplement: Supplementary file 1 [file biomolecules-15-00644-s001.zip › Table S6.xlsx]

## Sheet: Sheet1
Tabel S6. The complete set of miRNAs identified through sequencing in this study
mature_id	mature_seq	precursor_id	precursor_seq	mfe	position	B_dsE1.readcount	B_dsE2.readcount	B_dsE3.readcount	B_dsS1.readcount	B_dsS2.readcount	B_dsS3.readcount	P_dsE1.readcount	P_dsE2.readcount	P_dsE3.readcount	P_dsS1.readcount	P_dsS2.readcount	P_dsS3.readcount	B_dsS.readcount	B_dsE.readcount	P_dsS.readcount	P_dsE.readcount	B_dsE1.tpm	B_dsE2.tpm	B_dsE3.tpm	B_dsS1.tpm	B_dsS2.tpm	B_dsS3.tpm	P_dsE1.tpm	P_dsE2.tpm	P_dsE3.tpm	P_dsS1.tpm	P_dsS2.tpm	P_dsS3.tpm	B_dsS_readcount	B_dsE_readcount	B_dsSvsB_dsE_log2FoldChange	B_dsSvsB_dsE_pval	B_dsSvsB_dsE_padj	B_dsSvsB_dsE_significant	P_dsS_readcount	P_dsE_readcount	P_dsSvsP_dsE_log2FoldChange	P_dsSvsP_dsE_pval	P_dsSvsP_dsE_padj	P_dsSvsP_dsE_significant	P_dsE_readcount	B_dsE_readcount	P_dsEvsB_dsE_log2FoldChange	P_dsEvsB_dsE_pval
aae-bantam-5p	CCGGUUUUCAUUUUCGAUCUGAC	aae-bantam	AGAACCGGUUUUCAUUUUCGAUCUGACUUAUUUGAUUUAACAAGAGUGAGAUCAUUUUGAAAGCUGAUUUU	-	AaegL5_3:178082827..178082897:+(71 b)	11406	5118	13542	6674	6840	7186	3630	2459	3232	4174	2393	1467	6900	10022	2678	3107	2189.62	1597.58	2449	2267.96	2486.63	2378.9	1939.47	2183.62	2039.87	2427.72	2012.99	2042.45	8382.85	7703.91	0.121512	0.471816	0.974882	FALSE	2743.55	2716.63	0.0160841	0.90789	0.97952	FALSE	5492.95	5245.29	0.0660217	0.707481
aae-bantam-3p	UGAGAUCAUUUUGAAAGCUGAU	aae-bantam	AGAACCGGUUUUCAUUUUCGAUCUGACUUAUUUGAUUUAACAAGAGUGAGAUCAUUUUGAAAGCUGAUUUU	-	AaegL5_3:178082827..178082897:+ (71 b)	425430	219690	487549	261525	256309	249065	147949	87294	116335	137480	78190	47830	255633	377556	87833.3	117193	81670.2	68575.9	88170.7	88871.3	93179.2	82452	79047.7	77518.2	73424.5	79962.4	65773.4	66592	310730	293643	0.0815866	0.565691	0.974882	FALSE	89856.3	101339	-0.173439	0.190052	0.973978	FALSE	204906	200153	0.033849	0.802059
aae-let-7	UGAGGUAGUUGGUUGUAUAGU	aae-let-7	CACGUUGAGGUAGUUGGUUGUAUAGUAGUGACUGAUUAAAUAUCUGCUAUGCAAUCUGCUAGCUUGUCGUG	-	AaegL5_2:375131493..375131563:+ (71 b)	37443	23967	35982	20371	17173	18981	9752	5484	8722	9367	6792	4949	18841.7	32464	7036	7986	7187.97	7481.26	6507.16	6922.47	6243.12	6283.59	5210.4	4869.86	5504.86	5448.12	5713.43	6890.32	22834.8	25885.5	-0.180894	0.0806085	0.617694	FALSE	7605.59	6862.77	0.147722	0.208961	0.973978	FALSE	13891.5	17688.8	-0.348393	0.000316602
aae-miR-1	UGGAAUGUAAAGAAGUAUGGAG	aae-mir-1	CGAAAGUUCCAUGCUUCCUUGCAUUCAAUAGUGAUUCUGAAAGCAUAUGGAAUGUAAAGAAGUAUGGAGCGCUCGG	-	AaegL5_2:399501017..399501092:- (76 b)	661377	377796	617535	316064	311837	291606	139603	78524	112164	136206	97285	61814	306502	552236	98435	110097	126965	117928	111678	107405	113366	96535	74588.5	69730.3	70792	79221.4	81836.1	86061.5	372756	436433	-0.227532	0.0469393	0.47956	TRUE	104520	94751.6	0.141551	0.185791	0.973978	FALSE	191664	298030	-0.636873	4.36e-13
aae-miR-10	ACCCUGUAGAUCCGAAUUUGUU	aae-mir-10	UUUGUUCUACAUCUACCCUGUAGAUCCGAAUUUGUUUGAAUAUUUAACAAGCGACAAAUUCGGUUCUAGAGAGGUUUGUGUGGGGCAUU	-	AaegL5_1:310530462..310530550:+ (89 b)	37874	19105	35662	20790	19345	20229	10320	6200	8038	10048	5413	3301	20121.3	30880.3	6254	8186	7270.71	5963.6	6449.29	7064.85	7032.73	6696.73	5513.87	5505.68	5073.16	5844.21	4553.41	4595.87	24424.5	24145.2	0.0164875	0.892953	0.995621	FALSE	6344.93	7091.69	-0.159778	0.275631	0.973978	FALSE	14337.1	16472.9	-0.200495	0.077077
aae-miR-100	AACCCGUAGAUCCGAACUUGUG	aae-mir-100	GCGUAGUGGUUGUAGUUACCCAUUUGCAGGAACCCGUAGAUCCGAACUUGUGCUGCCGUUUCACAUGUUACAAGAACGGAUGUAUGGGAUUCUGCCGAUGUAUGGCUAAAGCAUCGAUCGAUUUGU	-	AaegL5_2:375117322..375117447:+ (126 b)	366313	241900	384796	199645	167892	192759	102628	61378	85503	90886	60776	34166	186765	331003	61942.7	83169.7	70321.5	75508.7	69588.4	67843.3	61035.9	63812.1	54833.1	54504.4	53965	52862	51124.7	47568.1	226244	263694	-0.220985	0.0335555	0.472596	TRUE	64302.1	71947.8	-0.162032	0.202508	0.973978	FALSE	145520	180147	-0.307957	0.000203478
aae-miR-1000	AUAUUGUCCUGUCACAGCAGU	aae-mir-1000-2	CGAUUUUUGCUAGAAACCGAUUAUAUUGUCCUGUCACAGCAGUACUGUUACAAAUUUACUGUUGUUUCGGGACAUUUACAUUGAUUCUAGCCGUCAC	-	AaegL5_3:74204045..74204141:- (97 b)	1146	779	1030	707	580	751	287	155	274	265	180	151	679.333	985	198.667	238.667	219.999	243.164	186.27	240.253	210.855	248.616	153.341	137.642	172.934	154.132	151.416	210.232	821.614	791.892	0.0548596	0.684475	0.974882	FALSE	216.417	204.199	0.071775	0.700725	0.97952	FALSE	413.603	541.582	-0.383165	0.0105446
aae-miR-10365	AUUAGAAUGUGGAAUCUGUUUU	aae-mir-10365	GACCAUUAGAAUGUGGAAUCUGUUUUUGUACAUCAAGUGUUACGAAACGAAGCAAAAAAGUUUUCAUAUUCUUGCGGUC	-	NIGP01001634:30708..30786:- (79 b)	2302	962	1781	1708	1199	1239	577	275	371	506	337	258	1382	1681.67	367	407.667	441.917	300.287	322.085	580.412	435.887	410.166	308.285	244.203	234.156	294.304	283.484	359.204	1672.99	1303.78	0.358498	0.0388183	0.47956	TRUE	394.205	346.397	0.180576	0.285526	0.973978	FALSE	700.374	889.262	-0.343072	0.0565232
aae-miR-11-5p	AGAACUCCGGCUGUGACCUGUG	aae-mir-11	AACAUUGAUGCGAGUAGUGCCGCGCGAGAACUCCGGCUGUGACCUGUGUACACUUUAUCCAAAUCACAUCACAGUCUGAGUUCUUGCUUGGAGGCUCGUCGAUCAACUAAUGGA	-	AaegL5_3:75489839..75489952:-(114 b)	5021	3122	5724	3184	2716	2993	3269	2056	2811	3138	1432	631	2964.33	4622.33	1733.67	2712	963.886	974.527	1035.16	1081.99	987.381	990.821	1746.59	1825.75	1774.15	1825.15	1204.6	878.519	3593.1	3650.54	-0.0231762	0.8469	0.995621	FALSE	1664.66	2356	-0.498734	0.0410771	0.680571	TRUE	4764.77	2491.63	0.934692	6.82e-19
aae-miR-11-3p	CAUCACAGUCUGAGUUCUUGCU	aae-mir-11	AACAUUGAUGCGAGUAGUGCCGCGCGAGAACUCCGGCUGUGACCUGUGUACACUUUAUCCAAAUCACAUCACAGUCUGAGUUCUUGCUUGGAGGCUCGUCGAUCAACUAAUGGA	-	AaegL5_3:75489839..75489952:- (114 b)	49445	36375	53855	27523	21654	30591	18143	11229	17419	18430	12095	9497	26589.3	46558.3	13340.7	15597	9492.01	11354.4	9739.4	9352.86	7872.15	10127	9693.62	9971.49	10993.9	10719.4	10174.3	13222.3	32114.6	37397.9	-0.219682	0.0829311	0.617694	FALSE	14342.7	13504.6	0.0866756	0.449306	0.97952	FALSE	27333.5	25564.8	0.0965575	0.39263
aae-miR-1174	UCAGAUCUACUUAAUACCCAU	aae-mir-1174	ACUCCAAUUCUGGGUAUUUUAGAUCCUUGGCAUAGUUACGUGAUUGAAUGCACUGUUCUUCUUUGGUUUACCCAGUAUCGAACACGCGUCAAUCUGUCAGAUCUACUUAAUACCCAUA	-	AaegL5_1:307010201..307010318:- (118 b)	59374	35842	49711	32638	27522	36111	3561	3658	6690	8543	4713	4497	32090.3	48309	5917.67	4636.33	11398.1	11188	8989.98	11091	10005.4	11954.4	1902.61	3248.35	4222.37	4968.86	3964.57	6261.02	38814.4	38523.7	0.0108601	0.927393	0.995621	FALSE	6353.66	4130.42	0.621355	0.0133523	0.299684	TRUE	8373.47	26333	-1.65317	2.32e-12
aae-miR-1175-5p	AAGUGGAGUAGUGGUCUCAUCG	aae-mir-1175	ACGAUAUGAAAUAAGUGGAGUAGUGGUCUCAUCGCUUAGUAUUAGAAAAGUGAGAUUCUACUUCUCCGACUUAAUUCAUAUCUA	-	AaegL5_1:307010035..307010118:- (84 b)	3985	2342	4154	2124	2154	2229	575	683	780	1009	668	312	2169	3493.67	663	679.333	765.004	731.052	751.23	721.777	783.071	737.902	307.217	606.513	492.295	586.864	561.921	434.387	2635.36	2755.98	-0.065179	0.581081	0.974882	FALSE	674.788	620.918	0.124854	0.630287	0.97952	FALSE	1254.54	1881.24	-0.588086	0.00566857
aae-miR-1175-3p	UGAGAUUCUACUUCUCCGACUUAA	aae-mir-1175	ACGAUAUGAAAUAAGUGGAGUAGUGGUCUCAUCGCUUAGUAUUAGAAAAGUGAGAUUCUACUUCUCCGACUUAAUUCAUAUCUA	-	AaegL5_1:307010035..307010118:- (84 b)	14166	7277	11678	8505	9195	4946	1253	1495	2175	2990	1473	724	7548.67	11040.3	1729	1641	2719.46	2271.5	2111.91	2890.17	3342.77	1637.35	669.465	1327.58	1372.74	1739.07	1239.09	1008	9244.88	8685.63	0.0898922	0.653645	0.974882	FALSE	1694.73	1486.7	0.190922	0.503412	0.97952	FALSE	3009.1	5930.59	-0.979841	3e-05
aae-miR-11893	UUCCUGACUUAUACGCUUACCU	aae-mir-11893-2	AUGGUAAGUAGAUAAAUCAGAAAGACGUUUUUAUCGUUUCUUCCUGACUUAUACGCUUACCUC	-	AaegL5_2:257889034..257889104:+ (71 b)	170	92	186	74	87	77	48	29	40	42	27	20	79.3333	149.333	29.6667	39	32.6351	28.7177	33.6371	25.1467	31.6282	25.4906	25.6459	25.7524	25.2459	24.4284	22.7124	27.8453	96.7195	116.78	-0.279871	0.236475	0.952511	FALSE	31.577	33.7698	-0.09914	0.777462	0.97952	FALSE	68.2979	79.6459	-0.228212	0.361582
aae-miR-11894a	UUUACCAUUUCAAGAUGACCUA	aae-mir-11894a-3	GAUGGGUUGUCUUGAAAUGGUAAAGAGUGUCAACCAUCAUCUUUACCAUUUCAAGAUGACCUAUU	-	AaegL5_2:58783346..58783416:- (71 b)	1476	848	1005	898	1000	1121	412	247	318	531	241	259	1006.33	1109.67	343.667	325.667	283.349	264.702	181.749	305.158	363.543	371.103	220.127	219.339	200.705	308.845	202.729	360.597	1222.49	887.454	0.462321	0.00385501	0.118955	TRUE	363.68	282.113	0.36535	0.0579283	0.708	FALSE	570.315	607.023	-0.0897396	0.592729
aae-miR-11894b	UUUACCAUUUCAAUAUGACCUA	aae-mir-11894b-2	GAUGGGUCGUAUUGAAAUGGUAAAGAGUGUCAAUCAUCAUCUUUACCAUUUCAAUAUGACCUAUU	-	AaegL5_2:58784586..58784656:- (71 b)	241	135	200	107	172	132	84	37	74	81	34	51	137	192	55.3333	65	46.265	42.14	36.169	36.3607	62.5293	43.6981	44.8804	32.8565	46.7049	47.112	28.6008	71.0055	167.863	152.143	0.137845	0.5487	0.974882	FALSE	60.6347	54.7311	0.123817	0.715309	0.97952	FALSE	110.917	103.945	0.10857	0.6264
aae-miR-11895	UUCAUGCAUUCACUUCUGCUGA	aae-mir-11895-2	GAUAAGCAGGAGUGAAUGCAUGAGUUUGGCAUUUGAAACUAAUUCAUGCAUUCACUUCUGCUGAUC	-	AaegL5_2:324949490..324949561:- (72 b)	263	208	269	191	210	200	107	56	97	139	57	61	200.333	246.667	85.6667	86.6667	50.4884	64.9269	48.6473	64.9056	76.3439	66.2092	57.169	49.7287	61.2213	80.8465	47.9484	84.9282	243.849	200.06	0.289577	0.112501	0.674687	FALSE	89.1583	73.9989	0.266543	0.322859	0.97952	FALSE	149.859	136.886	0.143582	0.477012
aae-miR-11896	CACAAGGCCGGAUUGAUCAAGA	aae-mir-11896	ACCUCGGUCAAUCCGGAACUGUUGGCUCGGCACAAAAGCGACCACAAGGCCGGAUUGAUCAAGAGU	-	AaegL5_2:30841058..30841129:- (72 b)	5	1	1	1	0	1	3	1	1	0	0	0	0.666667	2.33333	0	1.66667	0.959855	0.312148	0.180845	0.33982	0	0.331046	1.60287	0.888013	0.631147	0	0	0	0.783682	1.75769	-1.16285	0.540386	0.974882	FALSE	0	1.37406	-2.75391	0.277496	0.973978	FALSE	2.7737	1.19921	1.20861	0.382989
aae-miR-11897a	UAGUAAACCUUGAUUUUGUAGC	aae-mir-11897a	AUGCUACAGAAUCGAGGCUCACGAUGAUUUCCAAUCAUAGUAAACCUUGAUUUUGUAGCAU	-	AaegL5_2:46313955..46314025:+ (71 b)	5	0	1	2	2	1	1	0	0	4	0	1	1.66667	2	1.66667	0.333333	0.959855	0	0.180845	0.679639	0.727085	0.331046	0.53429	0	0	2.32652	0	1.39227	2.04027	1.39479	0.478128	0.767207	0.974882	FALSE	1.52094	0.233581	2.29643	0.34829	0.97952	FALSE	0.471509	0.945657	-0.598334	0.810315
aae-miR-11898	AUAAGUGGGGCAAAGACACCAA	aae-mir-11898	AUUUAGUGUUAUCACCGCACUUAUUCAGCAUAAGAUGACGAAUAAGUGGGGCAAAGACACCAAA	-	NIGP01000397:5247..5328:+ (82 b)	20	29	27	36	37	28	16	5	9	14	7	7	33.6667	25.3333	9.33333	10	3.83942	9.0523	4.88281	12.2335	13.4511	9.26929	8.54864	4.44006	5.68032	8.14281	5.88839	9.74586	41.061	21.5462	0.958943	0.0216034	0.408646	TRUE	9.93164	8.20632	0.243186	0.714705	0.97952	FALSE	16.6125	14.7925	0.223384	0.686986
aae-miR-11899	UAUGACCGAUUUAAUAUAUGGCU	aae-mir-11899-2	UGUUCCAUGUAUGAUUUCGGUCAUGUAUGCAGUUGAAAAUAAUUAUAUGACCGAUUUAAUAUAUGGCUCA	-	AaegL5_2:182319039..182319110:- (72 b)	81	53	93	51	48	43	31	27	44	45	32	21	47.3333	75.6667	32.6667	34	15.5497	16.5439	16.8186	17.3308	17.45	14.235	16.563	23.9763	27.7705	26.1733	26.9184	29.2376	57.5646	60.0036	-0.0630457	0.826882	0.995621	FALSE	34.79	30.1059	0.216248	0.56897	0.97952	FALSE	60.9727	40.9685	0.560029	0.0675725
aae-miR-11900	AUUUUUUUGACUGUAAUUUUAUAG	aae-mir-11900	AUGGUAAAAUUACGUUGAAAAAUCGUCUCCCUCAAAAAAUGAAACCUGAGACUAACAGGAGAUUUUUUUGACUGUAAUUUUAUAGU	-	AaegL5_1:223944068..223944153:+ (86 b)	2	5	8	7	2	4	2	5	3	4	3	5	4.33333	5	4	3.33333	0.383942	1.56074	1.44676	2.37874	0.727085	1.32418	1.06858	4.44006	1.89344	2.32652	2.5236	6.96133	5.1778	4.17092	0.339563	0.732523	0.974882	FALSE	4.8509	3.28253	0.568659	0.588848	0.97952	FALSE	6.60264	2.85436	1.1638	0.237729
aae-miR-11901	CAUCACAGAAUUGUUUUUACUG	aae-mir-11901	AAACAUCACAGAAUUGUUUUUACUGAUAAGGAACUAUGUGUAAAAAUAAUUCUGUAAAGUUU	-	AaegL5_1:68805970..68806041:+(72 b)	1	1	1	1	1	2	0	1	1	0	0	0	1.33333	1	0	0.666667	0.191971	0.312148	0.180845	0.33982	0.363543	0.662092	0	0.888013	0.631147	0	0	0	1.6058	0.831177	0.980936	0.583787	0.974882	FALSE	0	0.673316	-1.68501	0.657478	0.97952	FALSE	1.35918	0.569877	1.18182	0.545133
aae-miR-11902	AACUUCAACGAAGCGUUCGGCUU	aae-mir-11902	AGGGCGUGACGCCAUCUACAAGGAGUAUCUGUUCAAGAACUUCAACGAAGCGUUCGGCUUC	-	AaegL5_1:108680195..108680265:+ (71 b)	0	0	0	0	0	0	0	0	0	0	0	1	0	0	0.333333	0	0	0	0	0	0	0	0	0	0	0	0	1.39227	0	0	NA	NA	NA	NA	0.54198	0	1.34425	0.741437	0.97952	FALSE	0	0	NA	NA
aae-miR-11903a	AACGUUACAAAUCGUAAGGCGAG	aae-mir-11903a	AGCAACGUUACAAAUCGUAAGGCGAGUUAUAUGUUUUUUGAAACUCACCAUAUGAUUUGUAACUGUGCU	-	AaegL5_2:26364063..26364133:- (71 b)	0	0	0	1	3	1	0	0	0	2	2	1	1.66667	0	1.66667	0	0	0	0	0.33982	1.09063	0.331046	0	0	0	1.16326	1.6824	1.39227	2.07871	0	3.78912	0.0924335	0.665522	FALSE	1.80615	0	3.46949	0.133994	0.933339	FALSE	0	0	NA	NA
aae-miR-11903b	CGCCAUAUGAUUUGUAACUCU	aae-mir-11903b	ACAGAGUCACAAUUCGUAUGGUAAGUUACACAAUUUAUGUAACUCGCCAUAUGAUUUGUAACUCUGC		AaegL5_2:218987922..218987992:+ (71 b)	0	0	0	0	0	2	1	0	0	0	1	0	0.666667	0	0.333333	0.333333	0	0	0	0	0	0.662092	0.53429	0	0	0	0.841199	0	0.780881	0	2.39272	0.527494	0.974882	FALSE	0.387347	0.233581	0.381521	0.922662	0.97952	FALSE	0.471509	0	2.64916	0.51619
aae-miR-11905	UAUCGCGAGUACUAAACACCUC	aae-mir-11905	GUAGGUUAGUACGCGUCGAGGGCAACGGGCAUUUAAGCGCAGUGUUGUAUCGCGAGUACUAAACACCUCC	-	AaegL5_2:459139426..459139497:+ (72 b)	3	6	4	4	2	1	4	0	0	1	2	0	2.33333	4.33333	1	1.33333	0.575913	1.87289	0.723379	1.35928	0.727085	0.331046	2.13716	0	0	0.581629	1.6824	0	2.82676	3.81889	-0.393167	0.734716	0.974882	FALSE	1.01943	0.934325	0.082269	0.972164	0.986819	FALSE	1.88604	2.62928	-0.304938	0.837266
aae-miR-11908	AGCAUUUUUACACCUCAGGAC	aae-mir-11908-2	UCAGCAUUUUUACACCUCAGGACGUAAGAUUGCAUCGCUGCCUGGAGUCUUGAAGUAAAACAAUGCUAA	-	AaegL5_3:61258414..61258484:-(71 b)	0	1	0	0	0	0	0	0	0	2	1	0	0	0.333333	1	0	0	0.312148	0	0	0	0	0	0	0	1.16326	0.841199	0	0	0.362906	-0.382991	0.925221	0.995621	FALSE	0.876826	0	2.47919	0.465517	0.97952	FALSE	0	0.253553	0.725608	0.858861
aae-miR-11910	AUCGAUCGCAUCCGUCUGACCU	aae-mir-11910	UUGAUCGAUCGCAUCCGUCUGACCUGCUCUCGCGUGUUGCUCUCAGCAGGCCCGCUGUGUGUUGGAUCGGUGCUGUUCAU	-	AaegL5_3:264724949..264725035:-(87 b)	1	0	2	0	0	2	4	0	1	0	0	0	0.666667	1	0	1.66667	0.191971	0	0.36169	0	0	0.662092	2.13716	0	0.631147	0	0	0	0.780881	0.704912	0.111148	0.964997	0.995621	FALSE	0	1.20993	-2.59345	0.396211	0.97952	FALSE	2.45416	0.475316	2.36069	0.187144
aae-miR-11911	AGUUGAUCCAAGUAGUCUUGCCU	aae-mir-11911	AAUAGUUGAUCCAAGUAGUCUUGCCUUUGUAAGAAGACGAGUGCUUGGAUCAUCAAUA	-	AaegL5_2:256105993..256106074:-((82 b)	7	9	7	2	0	3	1	1	1	3	1	0	1.66667	7.66667	1.33333	1	1.3438	2.80934	1.26591	0.679639	0	0.993138	0.53429	0.888013	0.631147	1.74489	0.841199	0	1.9578	6.54405	-1.69496	0.130983	0.707309	FALSE	1.12157	0.906898	0.462072	0.807553	0.97952	FALSE	1.83068	4.49625	-1.31592	0.278273
aae-miR-11912	GUGUGUGAACCGUUGGCGGC	aae-mir-11912	AGCAGUGUGUGAACCGUUGGCGGCGCAACGCCUGAUGGUAUUGAUGCUGCU	-	AaegL5_3:383491501..383491583:+ (83 b)	1	1	0	0	0	0	0	0	0	0	0	0	0	0.666667	0	0	0.191971	0.312148	0	0	0	0	0	0	0	0	0	0	0	0.594536	-1.38797	0.716798	0.974882	FALSE	0	0	NA	NA	NA	NA	0	0.410886	-0.295889	0.94146
aae-miR-11914	UCACUUUUUAGUGACUUGGUC	aae-mir-11914-3	CAAGUCACUUUUUAGUGACUUGGUCACUUUUUUCAAUCUGGUCACUAAAAAGUCACUAU	-	NIGP01002058:44538..44620:+(83 b)	0	0	0	0	0	4	0	0	0	0	0	0	1.33333	0	0	0	0	0	0	0	0	1.32418	0	0	0	0	0	0	1.56176	0	3.39211	0.243266	0.952511	FALSE	0	0	NA	NA	NA	NA	0	0	NA	NA
aae-miR-11917	CUGAAAACUUAAUCGAUUGGUC	aae-mir-11917	UAACCUGAAAACUUAAUCGAUUGGUCACUAGCUGCGCGGUGACCAAUCGAUUAAGUUUUCAGCUUA	-	AaegL5_2:41998294..41998376:-(83 b)	7	4	3	0	4	1	7	2	3	6	5	4	1.66667	4.66667	5	4	1.3438	1.24859	0.542535	0	1.45417	0.331046	3.74003	1.77603	1.89344	3.48978	4.206	5.56906	2.11714	3.78295	-0.859143	0.509308	0.974882	FALSE	5.57309	3.25731	0.716107	0.446422	0.97952	FALSE	6.58704	2.59252	1.39628	0.129168
aae-miR-11918	CAUGAACGACGACGUGACGCCG	aae-mir-11918	UAUAAGUCCCGUCGUCGCCUUCAUGUGCGGUGGUCACAUGCCACACAUGAACGACGACGUGACGCCGC	-	AaegL5_2:64328095..64328176:- (82 b)	20	24	23	15	17	12	5	8	6	6	8	13	14.6667	22.3333	9	6.33333	3.83942	7.49156	4.15943	5.0973	6.18022	3.97255	2.67145	7.1041	3.78688	3.48978	6.72959	18.0994	17.9224	18.7851	-0.0496895	0.922076	0.995621	FALSE	11.613	6.00322	0.932922	0.251408	0.973978	FALSE	12.0947	12.8887	-0.132921	0.828943
aae-miR-11919	UAGCUAGGUUGCGGUGCACUGCU	aae-mir-11919	GAAGUCAGUGUACUCUGCCUGGCCGGCGCUGCUGCGAGUCUAGCUAGGUUGCGGUGCACUGCUUC	-	AaegL5_2:129145063..129145145:- (83 b)	12	7	8	3	16	6	1	3	0	4	5	1	8.33333	9	3.33333	1.33333	2.30365	2.18504	1.44676	1.01946	5.81668	1.98628	0.53429	2.66404	0	2.32652	4.206	1.39227	10.4292	7.21303	0.522158	0.497003	0.974882	FALSE	3.45767	1.4267	1.42185	0.328791	0.97952	FALSE	2.84465	4.9348	-0.961773	0.39745
aae-miR-11921	AAAUGGGACUGAUAUGCGAGUAU	aae-mir-11921	CCAUUCUCGCAUAACAGUACCAUAUUCUUGGGAUUUCUCAUAUAAAUGGGACUGAUAUGCGAGUAUGG	-	AaegL5_2:225658996..225659078:+ (83 b)	0	1	0	1	1	0	0	0	0	0	0	0	0.666667	0.333333	0	0	0	0.312148	0	0.33982	0.363543	0	0	0	0	0	0	0	0.824916	0.362906	1.4941	0.593511	0.974882	FALSE	0	0	NA	NA	NA	NA	0	0.253553	0.725608	0.858861
aae-miR-11922	UUCAGGAGAUCAUCGAGGUAGC	aae-mir-11922	UGGCUAUCUCGAUGGUCCCCUGAACUACAGUUGCAACAAAACAAGUGUUCAGGAGAUCAUCGAGGUAGCCA	-	AaegL5_1:3610465..3610547:- (83 b)	0	0	1	0	5	4	0	5	0	0	1	0	3	0.333333	0.333333	1.66667	0	0	0.180845	0	1.81771	1.32418	0	4.44006	0	0	0.841199	0	3.72013	0.236641	3.66912	0.0540748	0.47956	FALSE	0.387347	1.98854	-2.23134	0.403534	0.97952	FALSE	3.95524	0.158991	4.23767	0.0551965
aae-miR-11923	ACAACGGCAGCCGGAACGAUCU	aae-mir-11923	UAUCUCGUUCCGUCGUCCGUAGGUCGGUUUAGCCAAUGCGACAACGGCAGCCGGAACGAUCUG	-	AaegL5_3:240286715..240286797:- (83 b)	0	0	0	0	0	2	0	0	0	0	0	0	0.666667	0	0	0	0	0	0	0	0	0.662092	0	0	0	0	0	0	0.780881	0	2.39272	0.527494	0.974882	FALSE	0	0	NA	NA	NA	NA	0	0	NA	NA
aae-miR-11924	UAGAACCUGGUAGAAUUCGGCA	aae-mir-11924	UUUCUCGGAUUUGUCCUCGUUUCGGGUGCGUUUUUUAUUUGCGUUCGACUUGCAUCGUAGAACCUGGUAGAAUUCGGCAAA	-	AaegL5_2:405891086..405891168:- (83 b)	22	8	13	12	11	11	4	8	3	5	9	0	11.3333	14.3333	4.66667	5	4.22336	2.49719	2.35098	4.07784	3.99897	3.64151	2.13716	7.1041	1.89344	2.90815	7.57079	0	13.7622	11.0754	0.298288	0.614844	0.974882	FALSE	4.70982	4.94281	0.00654409	0.995384	0.995384	FALSE	9.91881	7.55664	0.300731	0.682187
aae-miR-11926	UUGGACUGGCAUGCGUUUAUGG	aae-mir-11926-2	CCCAUAAACGCAUAAUUGUCCCAUGUGAAUAGAAAAUCCAGCCACAUUGGACUGGCAUGCGUUUAUGGG	-	AaegL5_3:290661302..290661383:+ (82 b)	2	0	4	1	0	1	0	0	0	0	0	1	0.666667	2	0.333333	0	0.383942	0	0.723379	0.33982	0	0.331046	0	0	0	0	0	1.39227	0.783682	1.40982	-0.872984	0.672588	0.974882	FALSE	0.54198	0	1.34425	0.741437	0.97952	FALSE	0	0.950632	-1.55323	0.614756
aae-miR-12-3p	CAGUACUUAUGUUAUGCUCUCU	aae-mir-12	UUCGGACUGAGUAUUACAUCAGGUACUGGUGUCGAUAUUCGAAUCACCAACGAAUCGGGUUCCUUUGAUUAACUUACCAGUACUUAUGUUAUGCUCUCUCCG	-	AaegL5_1:305613546..305613647:- (102 b)	766	377	823	424	368	514	595	360	536	518	298	226	435.333	655.333	347.333	497	147.05	117.68	148.835	144.084	133.784	170.158	317.903	319.685	338.295	301.284	250.677	314.652	526.277	508.999	0.0453212	0.789835	0.974882	FALSE	364.692	429.882	-0.235462	0.0921672	0.809469	FALSE	869.842	346.957	1.32188	1.44e-18
aae-miR-12-5p	UGAGUAUUACAUCAGGUACUGGU	aae-mir-12	UUCGGACUGAGUAUUACAUCAGGUACUGGUGUCGAUAUUCGAAUCACCAACGAAUCGGGUUCCUUUGAUUAACUUACCAGUACUUAUGUUAUGCUCUCUCCG	-	AaegL5_1:305613546..305613647:- (102 b)	4408	2479	3815	2584	2226	2409	1559	952	1311	1617	927	826	2406.33	3567.33	1123.33	1274	846.208	773.816	689.923	878.094	809.246	797.49	832.958	845.388	827.434	940.495	779.792	1150.01	2917.61	2823.45	0.0470311	0.685417	0.974882	FALSE	1202.49	1104.09	0.121724	0.356306	0.97952	FALSE	2232.98	1928.63	0.210861	0.0422037
aae-miR-124	UAAGGCACGCGGUGAAUGC	aae-mir-124	UUUUCUCCUGGUAUCCACUGCCGGCCUAUAUGUCCUAUUUCGGUACUCAUAAGGCACGCGGUGAAUGCCAAGAGCG	-	AaegL5_2:369307268..369307349:+ (82 b)	1098	1021	1078	775	528	600	270	157	231	253	176	176	634.333	1065.67	201.667	219.333	210.784	318.704	194.951	263.36	191.95	198.628	144.258	139.418	145.795	147.152	148.051	245.039	766.951	879.956	-0.19554	0.273656	0.974882	FALSE	225.481	189.173	0.239683	0.253448	0.973978	FALSE	382.74	603.022	-0.652393	0.000591053
aae-miR-125-5p	UCCCUGAGACCCUAACUUGUGA	aae-mir-125	UUAGUUUUGUUUCUGCUGAUUCCCUGAGACCCUAACUUGUGACUAUAGUUGAAGUUUCACAAGUUUUGAUCUCCGGUAUUAGCGGUCGAGAUUCA	-	AaegL5_2:375131762..375131856:+ (95 b)	11230	6641	11440	5949	6404	6521	3482	2052	2742	3139	2134	1330	6291.33	9770.33	2201	2758.67	2155.83	2072.98	2068.87	2021.59	2328.13	2158.75	1860.4	1822.2	1730.61	1825.73	1795.12	1851.71	7649.9	7718.43	-0.013082	0.91092	0.995621	FALSE	2315.67	2385.15	-0.0419024	0.71602	0.97952	FALSE	4822.83	5269.56	-0.127987	0.159419
aae-miR-13-5p	UCGUAAAAAUGGUUGUGCUGUG	aae-mir-13	GUCGUGAUCGGAUCGUAAAAAUGGUUGUGCUGUGUUGUUACGCUCGAAAUUCAUAUCACAGCCAUUUUGACGAGUUCGAUCCUG	-	AaegL5_2:107237642..107237725:- (84 b)	316	164	482	261	291	311	126	83	120	164	100	65	287.667	320.667	109.667	109.667	60.6628	51.1923	87.1672	88.6929	105.791	102.955	67.3205	73.7051	75.7376	95.3872	84.1199	90.4972	349.68	246.773	0.496899	0.0241778	0.408646	TRUE	114.101	95.514	0.266845	0.219655	0.973978	FALSE	193.242	167.934	0.195646	0.428536
aae-miR-13-3p	UAUCACAGCCAUUUUGACGAGUU	aae-mir-13	GUCGUGAUCGGAUCGUAAAAAUGGUUGUGCUGUGUUGUUACGCUCGAAAUUCAUAUCACAGCCAUUUUGACGAGUUCGAUCCUG	-	AaegL5_2:107237642..107237725:- (84 b)	29660	15543	23760	20528	17099	18166	6408	3895	5243	8283	3498	2216	18597.7	22987.7	4665.67	5182	5693.86	4851.72	4296.87	6975.82	6216.21	6013.78	3423.73	3458.81	3309.1	4817.64	2942.51	3085.26	22546.4	18133.4	0.314188	0.0114901	0.248185	TRUE	4583.14	4490.88	0.0303113	0.876051	0.97952	FALSE	9081.26	12385.1	-0.447769	8.61e-05
aae-miR-133	UUGGUCCCCUUCAACCAGCUGU	aae-mir-133	CUCGGAAUCGCUGAAUAUAGCUGGUUGACUUCGGGUCAAAUCGUCAAAUAUUUGCAAAGAUAUUUCCUCAGUGAAAUCAUUUGGUCCCCUUCAACCAGCUGUAGCAGUGAUGCAUUACA	-	AaegL5_2:330417048..330417166:+(119 b)	2036	1503	1952	1225	1204	1034	653	380	882	623	429	174	1154.33	1830.33	408.667	638.333	390.853	469.159	353.009	416.279	437.705	342.302	348.891	337.445	556.672	362.355	360.874	242.254	1405.17	1478.97	-0.0732205	0.598976	0.974882	FALSE	412.949	546.744	-0.401114	0.119028	0.889502	FALSE	1109.58	1011.77	0.134817	0.504551
aae-miR-137	UAUUGCUUGAGAAUACACGUAG	aae-mir-137-2	UAUUCAUCGAGCAACUUGGUUGGCCACGCGUAUUCUUGGGUUAUUAACACACUGUUUAUGUUGUUAUUGCUUGAGAAUACACGUAGUUGACAAGUGUUUCACA	-	AaegL5_2:189612043..189612145:+ (103 b)	4035	2517	3860	2470	2192	1995	1064	584	753	974	673	547	2219	3470.67	731.333	800.333	774.603	785.678	698.061	839.355	796.885	660.437	568.484	518.599	475.254	566.507	566.127	761.569	2696.47	2761.49	-0.034542	0.782095	0.974882	FALSE	795.524	688.325	0.204845	0.168746	0.973978	FALSE	1391.46	1886.74	-0.438122	5.51e-05
aae-miR-14	UCAGUCUUUUUCUCUCUCCUAU	aae-mir-14	GUGGAAUUACACCUCAACGAAUUUGAACUCUGCUCUACCCGAUAAGCCUGUGGGAGCGAGAUUAAGGCUUGCUGGUCAUUUAUUACACUCGAAGUCAGUCUUUUUCUCUCUCCUAUUGGUAUAACGGUGUUUCAACGAGUCCGAGUUCCCGCACCGUAGUCAUCCACAUCAUC	-	AaegL5_2:344767522..344767694:+(173 b)	89840	45354	90458	58154	57347	69399	22614	13492	19250	25539	18178	11826	61633.3	75217.3	18514.3	18452	17246.7	14157.2	16358.9	19761.9	20848.1	22974.3	12082.4	11981.1	12149.6	14854.2	15291.3	16464.9	74720	58674.9	0.348711	0.00882378	0.211771	TRUE	19701	15953.5	0.304381	0.00328327	0.132644	TRUE	32272	40016.5	-0.310356	0.00794348
aae-miR-184	UGGACGGAGAACUGAUAAGGGC	aae-mir-184	CCGGUGUAUUCGUACCCUUAUCAUUCUUGCGCCCCGUGUUAUAUUGUUGGCGACUGGACGGAGAACUGAUAAGGGCCCGGGUCACCUU	-	AaegL5_2:417599369..417599456:- (88 b)	231502	194439	263761	129195	115283	154206	67997	41060	63415	66100	53837	29131	132895	229901	49689.3	57490.7	44441.7	60693.8	47699.8	43903	41910.3	51049.3	36330.1	36461.8	40024.2	38445.7	45287.6	40558.1	160778	186603	-0.214888	0.112103	0.674687	FALSE	52819.3	49690.4	0.0881049	0.538865	0.97952	FALSE	100569	127659	-0.344089	0.0101995
aae-miR-1889-3p	CACGUUACAGAUUGGGGUUUCC	aae-mir-1889	GAGGUAAUCUCAAAUUGUAACAGUGGGUUGAUUUUCCUGGUGAAUCCCGGCCUUGUCCUCCGUCACAAGUGUGACAAGUGUCUCGAAAACGUGUUCGCUAUACCCACGUUACAGAUUGGGGUUUCCCC	-	AaegL5_1:305613943..305614045:- (103 b)	92	40	79	61	44	59	100	76	104	85	58	37	54.6667	70.3333	60	93.3333	17.6613	12.4859	14.2867	20.729	15.9959	19.5317	53.429	67.489	65.6393	49.4385	48.7896	51.5138	66.0174	54.5208	0.266929	0.363477	0.974882	FALSE	63.3222	82.2472	-0.368147	0.157009	0.973978	FALSE	166.356	37.1771	2.13987	3.55e-19
aae-miR-1889-5p	UAAUCUCAAAUUGUAACAGUGG	aae-mir-1889	GAGGUAAUCUCAAAUUGUAACAGUGGGUUGAUUUUCCUGGUGAAUCCCGGCCUUGUCCUCCGUCACAAGUGUGACAAGUGUCUCGAAAACGUGUUCGCUAUACCCACGUUACAGAUUGGGGUUUCCCC	-	AaegL5_1:305613943..305614045:- (103 b)	35842	21814	31653	21541	18669	24088	10701	6714	9039	10997	7192	5232	21432.7	29769.7	7807	8818	6880.62	6809.21	5724.28	7320.06	6786.97	7974.24	5717.44	5962.12	5704.94	6396.18	6049.9	7284.33	25934.7	23708.9	0.12947	0.254326	0.96376	FALSE	8312.84	7660.99	0.117794	0.237239	0.973978	FALSE	15492	16202.7	-0.0648005	0.491729
aae-miR-1890	UGAAAUCUUUGAUUAGGUCUGG	aae-mir-1890	AUCGACAUACGGCUAGAGCUAAUUGGAGAGUUCUUGAAUAGUGUUGUGAACCUUCAUGAAAUCUUUGAUUAGGUCUGGUCGUGGUG	-	AaegL5_2:413654954..413655039:- (86 b)	3843	2178	4229	2259	2235	2267	1333	736	1001	1164	797	596	2253.67	3416.67	852.333	1023.33	737.745	679.859	764.793	767.653	812.517	750.482	712.208	653.577	631.778	677.017	670.436	829.79	2738.25	2681.32	0.0295384	0.816354	0.990631	FALSE	916.612	879.961	0.0559976	0.660816	0.97952	FALSE	1779.43	1829.24	-0.0397791	0.739128
aae-miR-1891	UGAGGAGUUAAUUUGCGUGUUU	aae-mir-1891-2	AUCUUUUUCCGUCAUGUUGAGGAGUUAAUUUGCGUGUUUUUGUAUUUGAUUAAACACGUCCAUUAACUCUGGUACAUGAUGAUAAAAGCCAA	-	AaegL5_2:360084851..360084942:-(92 b)	2696	1304	2981	1655	1550	1788	850	488	695	879	578	377	1664.33	2327	611.333	677.667	517.554	407.042	539.099	562.402	563.491	591.91	454.146	433.35	438.647	511.252	486.213	524.884	2018.02	1803.13	0.16113	0.285165	0.974882	FALSE	643.339	584.173	0.140341	0.262814	0.973978	FALSE	1181.66	1228.76	-0.0572805	0.705078
aae-miR-190	AGAUAUGUUUGAUAUUCUUGGUUG	aae-mir-190	GGGUGAUUCCGGUGAGAUAUGUUUGAUAUUCUUGGUUGUUAAAUUUUAUAUUAUCACCCAGGAAUCAAACAUAUUAUUACUGUGGUCAUCAUGAGACUUCG	-	AaegL5_2:48811856..48811956:- (101 b)	5946	4024	5131	3696	2903	3716	1730	991	1363	1624	1220	1108	3438.33	5033.67	1317.33	1361.33	1141.46	1256.09	927.915	1255.97	1055.36	1230.17	924.322	880.021	860.253	944.566	1026.26	1542.63	4157.45	4051.81	0.0375709	0.763621	0.974882	FALSE	1470.53	1173.88	0.322113	0.0580733	0.708	FALSE	2374	2771.58	-0.222584	0.0616322
aae-miR-193	UACUGGCCUACUAAGUCCCAAC	aae-mir-193	GCUUGCUAUGUAAUUUUUUCAAUCGAACUGGGAUUUUGUGGACCAGAAGAUUUCCUCCAUUCGAUAAUAGCUACUGGCCUACUAAGUCCCAACUUGUUUGGAAAUUGUCCGACAGAUAGCAAGC	-	AaegL5_3:360501768..360501891:+ (124 b)	61	34	48	30	33	16	12	4	5	14	10	7	26.3333	47.6667	10.3333	7	11.7102	10.613	8.68055	10.1946	11.9969	5.29674	6.41148	3.55205	3.15573	8.14281	8.41199	9.74586	32.2896	37.827	-0.234688	0.548327	0.974882	FALSE	11.0937	5.77185	0.91026	0.192881	0.973978	FALSE	11.6629	25.8497	-1.10657	0.0283867
aae-miR-210	CUUGUGCGUGUGACAACGG	aae-mir-210	CUCAUUGCAGCUGCUGACCACUGCACAAGAUUAGAUUAUGACUCUUGUGCGUGUGACAACGGCUAUUG	-	AaegL5_1:54892603..54892684:+ (82 b)	10427	7553	11263	6633	5724	6167	3004	1549	2447	2650	1673	1191	6174.67	9747.67	1838	2333.33	2001.68	2357.66	2036.86	2254.02	2080.92	2041.56	1605.01	1375.53	1544.42	1541.32	1407.33	1658.19	7487.12	7821.52	-0.06289	0.571785	0.974882	FALSE	1942.09	1992.14	-0.0375512	0.737623	0.97952	FALSE	4031.96	5346.32	-0.405917	0.000347246
aae-miR-219	UGAUUGUCCAAACGCAAUUCUUG	aae-mir-219	UUUCUAGCUCUGAUUGUCCAAACGCAAUUCUUGUUUUAUUCGAAUAUGAUAUCCAAGAGUUGUGACUGGACAUCCGUGGCUCGAAA	-	AaegL5_2:3715252..3715337:+(86 b)	42	8	21	20	16	16	9	12	7	12	6	3	17.3333	23.6667	7	9.33333	8.06278	2.49719	3.79774	6.79639	5.81668	5.29674	4.80861	10.6562	4.41803	6.97955	5.0472	4.1768	21.0187	17.6011	0.22963	0.663896	0.974882	FALSE	6.8869	8.80398	-0.277917	0.712146	0.97952	FALSE	17.7131	11.9752	0.500364	0.421349
aae-miR-252-3p	CUGCUGCCCAAGUGCUUAUCG	aae-mir-252	GAAUUCUUUACUAAGUACUAGUGCCGCAGGAGAGAUUUGAACCCCUGCUGCCCAAGUGCUUAUCGAAGAGU	-	AaegL5_1:175818146..175818228:- (83 b)	265	159	250	142	122	177	63	38	69	80	43	47	147	224.667	56.6667	56.6667	50.8723	49.6316	45.2112	48.2544	44.3522	58.5952	33.6603	33.7445	43.5491	46.5303	36.1716	65.4365	177.613	178.244	-0.00492629	0.979652	0.995621	FALSE	61.7081	48.8455	0.321425	0.294122	0.973978	FALSE	98.9657	121.756	-0.296819	0.166679
aae-miR-252-5p	UAAGUACUAGUGCCGCAGGAG	aae-mir-252	GAAUUCUUUACUAAGUACUAGUGCCGCAGGAGAGAUUUGAACCCCUGCUGCCCAAGUGCUUAUCGAAGAGU	-	AaegL5_1:175818146..175818228:- (83 b)	18378	13982	19762	12242	11368	11174	5764	3103	4873	4378	3078	1969	11594.7	17374	3141.67	4580	3528.04	4364.46	3573.86	4160.07	4132.75	3699.11	3079.65	2755.5	3075.58	2546.37	2589.21	2741.37	14084.1	14007.5	0.0079632	0.945985	0.995621	FALSE	3330.88	3923.49	-0.23652	0.0360527	0.66206	TRUE	7940.89	9578.63	-0.270015	0.0209925
aae-miR-263a-5p	AAUGGCACUGGAAGAAUUCACGG	aae-mir-263a	UCCUAGUACACGUAAUGGCACUGGAAGAAUUCACGGGUAUAUUUUGAAAUCCCCGUGUUCUGGCAGUGGCAUCCCUGGUACUAAGGUGAUUCAUCAG	-	AaegL5_2:348784427..348784523:- (97 b)	18211	12520	20317	11254	10654	11655	9206	5455	7160	7855	4729	3381	11187.7	17016	5321.67	7273.67	3495.98	3908.1	3674.23	3824.33	3873.18	3858.34	4918.67	4844.11	4519.01	4568.7	3978.03	4707.25	13575.2	13569.6	0.000594	0.995621	0.995621	FALSE	5586.63	6293.2	-0.171492	0.0994291	0.836862	FALSE	12723.7	9269.9	0.456925	2.83e-06
aae-miR-263a-3p	CGUGUUCUGGCAGUGGCAUCCC	aae-mir-263a	UCCUAGUACACGUAAUGGCACUGGAAGAAUUCACGGGUAUAUUUUGAAAUCCCCGUGUUCUGGCAGUGGCAUCCCUGGUACUAAGGUGAUUCAUCAG	-	AaegL5_2:348784427..348784523:- (97 b)	250	171	376	151	155	200	258	164	270	264	181	82	168.667	265.667	175.667	230.667	47.9928	53.3774	67.9977	51.3128	56.3491	66.2092	137.847	145.634	170.41	153.55	152.257	114.166	204.377	208.941	-0.0343557	0.872262	0.995621	FALSE	179.163	199.902	-0.146699	0.504713	0.97952	FALSE	404.776	142.472	1.50356	8.64e-14
aae-miR-263b-5p	CUUGGCACUGGGAGAAUUCACAG	aae-mir-263b	GACCAAUUACGAACCUUGGCACUGGGAGAAUUCACAGGCGCUAUUUGCUAUCAUUCUGUGGAUCUUUUCGUGCCAUCGUUUAAAUUCGGUC	-	AaegL5_2:153371120..153371210:-(91 b)	14990	8594	17303	9582	9364	9461	4642	2590	3535	4226	2874	1717	9469	13629	2939	3589	2877.65	2682.6	3129.16	3256.15	3404.21	3132.03	2480.17	2299.95	2231.1	2457.97	2417.61	2390.52	11504.2	10685.5	0.106299	0.407301	0.974882	FALSE	3078.08	3088.62	-0.00436296	0.97155	0.986819	FALSE	6245.89	7288.48	-0.22271	0.0639866
aae-miR-263b-3p	UGGAUCUUUUCGUGCCAUCGU	aae-mir-263b	GACCAAUUACGAACCUUGGCACUGGGAGAAUUCACAGGCGCUAUUUGCUAUCAUUCUGUGGAUCUUUUCGUGCCAUCGUUUAAAUUCGGUC	-	AaegL5_2:153371120..153371210:-(91 b)	17	26	35	24	25	21	10	13	4	12	11	4	23.3333	26	9	9	3.26351	8.11586	6.32957	8.15567	9.08856	6.95197	5.3429	11.5442	2.52459	6.97955	9.25319	5.56906	28.4289	21.6557	0.40889	0.369785	0.974882	FALSE	9.36561	8.60845	0.176059	0.817155	0.97952	FALSE	17.2712	14.8317	0.181496	0.769282
aae-miR-275-5p	CGCGCUAAGCAGGAACCGAGAC	aae-mir-275	AUCCUUUCGAUUUCGCGCGCUAAGCAGGAACCGAGACUUUGUCAUUUGCUAGCAGUCAGGUACCUGAAGUAGCGCGCGUGAUC	-	AaegL5_2:307135654..307135736:+ (83 b)	512	357	484	359	342	311	1376	847	1124	1649	773	442	337.333	451	954.667	1115.67	98.2892	111.437	87.5289	121.995	124.332	102.955	735.183	752.147	709.409	959.107	650.247	615.381	410.233	362.686	0.179159	0.246947	0.952511	FALSE	942.55	968.05	-0.0338932	0.861404	0.97952	FALSE	1957.39	248.025	2.98469	1.91e-144
aae-miR-275-3p	UCAGGUACCUGAAGUAGCGC	aae-mir-275	AUCCUUUCGAUUUCGCGCGCUAAGCAGGAACCGAGACUUUGUCAUUUGCUAGCAGUCAGGUACCUGAAGUAGCGCGCGUGAUC	-	AaegL5_2:307135654..307135736:+ (83 b)	18439	13239	23761	9770	9975	11658	12753	7865	10987	9765	7555	5663	10467.7	18479.7	7661	10535	3539.75	4132.53	4297.06	3320.04	3626.34	3859.34	6813.8	6984.22	6934.41	5679.61	6355.26	7884.4	12699.7	14698.4	-0.210882	0.113191	0.674687	FALSE	8385.52	9134.94	-0.123935	0.346721	0.97952	FALSE	18476.8	10035.6	0.880553	4.31e-13
aae-miR-276-5p	AGCGAGGUAUAGAGUUCCUAC	aae-mir-276-1	ACUGGUGAUUGCCAUCAGCGAGGUAUAGAGUUCCUACGUUGCGUGUGCGAAAUUGGUAGGAACUUCAUACCGUGCUCUUGGCUAGCCGUGA	-	AaegL5_2:73509337..73509526:-(190 b)	1901	1348	1932	1186	1089	1117	697	376	628	611	426	340	1130.67	1727	459	567	364.937	420.776	349.392	403.026	395.898	369.779	372.4	333.893	396.36	355.376	358.351	473.37	1372.6	1386.72	-0.0141063	0.905952	0.995621	FALSE	498.819	485.426	0.0321369	0.83118	0.97952	FALSE	982.86	948.051	0.0556138	0.65603
aae-miR-276-3p	UAGGAACUUCAUACCGUGCUC	aae-mir-276-2	GGUGAAGUGUGCAGUAAUUAGUGCCAGGUAGGUUAGAUUUCCAGUGUCUCGAGUUAAUCCGUCAGCGAGGUAUAGAGUUCCUAUGCGUUCGGAUAAAAUAUUCCAUAGGAACUUCAUACCGUGCUCUUGGAUUGCUUGGAAGUCAUCGAGAGGGUAAUGGUGGAAGUUCGUGGCUAAUUUGUAAAUCAUC	-	AaegL5_2:73509337..73509526:-(190 b)	979747	600944	1168743	556082	537528	583905	383288	237327	332131	330390	245519	128547	559172	916478	234819	317582	188083	187584	211361	188968	195414	193299	204787	210749	209623	192165	206530	178972	678692	721597	-0.0884399	0.472729	0.974882	FALSE	245630	275454	-0.165311	0.240123	0.973978	FALSE	557154	492338	0.178423	0.113749
aae-miR-2765	UGGUAACUCCACCACCGUUGGC	aae-mir-2765	AAACGUUUCCGGAGCCUGGUAACUCCACCACCGUUGGCGAUAUUUGACAGCCAAUGGGAGCUGGAGUUCCCGCGUGCCGAACGUUCA	-	AaegL5_3:101895442..101895528:- (87 b)	55	27	63	25	25	23	3	6	6	13	3	3	24.3333	48.3333	6.33333	5	10.5584	8.42801	11.3932	8.49549	9.08856	7.61406	1.60287	5.32808	3.78688	7.56118	2.5236	4.1768	29.603	37.4465	-0.351477	0.35145	0.974882	FALSE	5.9696	4.74064	0.421901	0.645605	0.97952	FALSE	9.56958	25.5157	-1.50271	0.00766441
aae-miR-277-5p	CGUGUCAGAAGUGCAUUUACA	aae-mir-277	UAGUUUUGGAGUGCGUGUCAGAAGUGCAUUUACAUAGGUAUUUCCCGUUUAGCAGUAUUUGUAAAUGCACUAUCUGGUACGACAUUCCAGAAUCA	-	AaegL5_1:302603802..302603896:- (95 b)	403	275	337	216	210	286	104	45	76	77	45	69	237.333	338.333	63.6667	75	77.3643	85.8408	60.9447	73.4011	76.3439	94.6792	55.5662	39.9606	47.9672	44.7855	37.854	96.0663	287.258	272.894	0.0773294	0.665718	0.974882	FALSE	73.6722	63.1356	0.190834	0.582237	0.97952	FALSE	127.812	186.712	-0.528384	0.0109987
aae-miR-277-3p	UAAAUGCACUAUCUGGUACGAC	aae-mir-277	UAGUUUUGGAGUGCGUGUCAGAAGUGCAUUUACAUAGGUAUUUCCCGUUUAGCAGUAUUUGUAAAUGCACUAUCUGGUACGACAUUCCAGAAUCA	-	AaegL5_1:302603802..302603896:- (95 b)	116923	55819	113697	55713	64927	54802	28408	16550	20089	25888	15581	10338	58480.7	95479.7	17269	21682.3	22445.8	17423.8	20561.5	18932.4	23603.7	18142	15178.1	14696.6	12679.1	15057.2	13106.7	14393.2	71332.9	74245.3	-0.057768	0.700996	0.974882	FALSE	17974.1	18754.3	-0.0611519	0.624125	0.97952	FALSE	37899.6	50625.8	-0.417729	0.00205516
aae-miR-278-5p	ACGGACGAUAGUCUUCAGCGGCC	aae-mir-278	UGGUGCGAACGGACGAUAGUCUUCAGCGGCCGUGCAUUUGAUAGAAUUGGUCGGUGGGACUUUCGUCCGUUUGUAACCGCC	-	AaegL5_3:243123879..243123961:- (83 b)	312	211	281	138	132	176	290	165	188	187	110	69	148.667	268	122	214.333	59.895	65.8633	50.8174	46.8951	47.9876	58.2641	154.944	146.522	118.656	108.765	92.5319	96.0663	179.966	215.338	-0.255886	0.172337	0.846384	FALSE	125.771	185.175	-0.547436	0.00913132	0.239686	TRUE	374.069	147.264	1.34894	1.41e-15
aae-miR-278-3p	UCGGUGGGACUUUCGUCCGUUU	aae-mir-278	UGGUGCGAACGGACGAUAGUCUUCAGCGGCCGUGCAUUUGAUAGAAUUGGUCGGUGGGACUUUCGUCCGUUUGUAACCGCC	-	AaegL5_3:243123879..243123961:- (83 b)	10828	7269	9975	5389	4092	4799	2960	1839	2413	2665	1829	1538	4760	9357.33	2010.67	2404	2078.66	2269.01	1803.93	1831.29	1487.62	1588.69	1581.5	1633.06	1522.96	1550.04	1538.55	2141.3	5759.31	7506.54	-0.382049	0.00131515	0.0568144	TRUE	2194.25	2087.83	0.0702369	0.604749	0.97952	FALSE	4221.3	5132.62	-0.282096	0.00606394
aae-miR-279	UGACUAGAUCCACACUCAUUAA	aae-mir-279	ACAUCCCAACGGUUGUCGAUGGGUGUGAAUCUAGUGUUUCACAUGAUUUUCGAUAGCCUGUGACUAGAUCCACACUCAUUAACAAAAGUUGCCGG	-	AaegL5_1:207007772..207007866:+ (95 b)	25543	19824	28803	14268	11447	12421	9513	5311	7754	7068	6783	4708	12712	24723.3	6186.33	7526	4903.52	6188.03	5208.87	4848.55	4161.47	4111.92	5082.7	4716.24	4893.91	4110.96	5705.85	6554.78	15401.8	19926.7	-0.371522	0.00249683	0.0898858	TRUE	6908.83	6471.35	0.0938249	0.586029	0.97952	FALSE	13092	13624.6	-0.0572899	0.617636
aae-miR-281-5p	AAGAGAGCUAUCCGUCGAC	aae-mir-281	UGGUUUCGAAUAUGAAAAUAAAGAGAGCUAUCCGUCGACAGUAGGGAUAUGAUUCACUGUCAUGGAAUUGCUCUCUUUAUGUACAAUUCGAUAUUCA	-	AaegL5_2:96469344..96469440:- (97 b)	131519	91921	153329	65750	62770	69983	38529	27439	38902	35336	28519	14831	66167.7	125590	26228.7	34956.7	25247.8	28693	27728.8	22343.1	22819.6	23167.6	20585.7	24366.2	24552.9	20552.5	23990.2	20648.7	80276	100106	-0.318492	0.00467018	0.126095	TRUE	27733	30634.1	-0.14347	0.364801	0.97952	FALSE	61973.6	68377.1	-0.141904	0.244712
aae-miR-281-3p	UGUCAUGGAAUUGCUCUCUUUA	aae-mir-281	UGGUUUCGAAUAUGAAAAUAAAGAGAGCUAUCCGUCGACAGUAGGGAUAUGAUUCACUGUCAUGGAAUUGCUCUCUUUAUGUACAAUUCGAUAUUCA	-	AaegL5_2:96469344..96469440:- (97 b)	84708	51045	69690	47761	45547	46175	16172	10204	15211	18900	11191	8271	46494.3	68481	12787.3	13862.3	16261.5	15933.6	12603.1	16230.1	16558.3	15286.1	8640.54	9061.28	9600.38	10992.8	9413.86	11515.4	56471.7	54636.9	0.0476506	0.676452	0.974882	FALSE	13443.1	12028	0.160596	0.120739	0.889502	FALSE	24338.9	37350.1	-0.617863	6e-08
aae-miR-282-3p	ACAUAGCCUGACAGAGGUUAGG	aae-mir-282-2	AUCGUCAUCGUCAUCGUCGCACAGGUGUAAUCUAGCCUCUCCUAGGCUUUGUCUGUUACCUUCCUUGGGAAUUCCACUAGCCAGACAUAGCCUGACAGAGGUUAGGUGAAAUCUGAAAAGUCAACGGCCAACGGU	-	AaegL5_2:96911938..96912072:- (135 b)	6	1	1	1	6	2	0	1	0	1	0	1	3	2.66667	0.666667	0.333333	1.15183	0.312148	0.180845	0.33982	2.18126	0.662092	0	0.888013	0	0.581629	0	1.39227	3.76417	1.98932	0.872764	0.501439	0.974882	FALSE	0.78672	0.397708	1.22767	0.661312	0.97952	FALSE	0.791048	1.35654	-1.10195	0.588915
aae-miR-282-5p	AAUCUAGCCUCUCCUAGGCUUUGUCUG	aae-mir-282-2	AUCGUCAUCGUCAUCGUCGCACAGGUGUAAUCUAGCCUCUCCUAGGCUUUGUCUGUUACCUUCCUUGGGAAUUCCACUAGCCAGACAUAGCCUGACAGAGGUUAGGUGAAAUCUGAAAAGUCAACGGCCAACGGU	-	AaegL5_2:96911938..96912072:- (135 b)	57	57	35	41	32	27	13	8	8	9	4	5	33.3333	49.6667	6	9.66667	10.9423	17.7925	6.32957	13.9326	11.6334	8.93825	6.94577	7.1041	5.04918	5.23466	3.3648	6.96133	40.4784	42.171	-0.0402944	0.917871	0.995621	FALSE	6.46194	8.42309	-0.39279	0.589057	0.97952	FALSE	17.003	28.9852	-0.758722	0.136947
aae-miR-283	CAAUAUCAGCUGGUAAUUCUGGGC	aae-mir-283	GUUCGACUGAAAGGUCAAUAUCAGCUGGUAAUUCUGGGCUUACCCCACCGUUAUACGCUUCCCGGAAUUCCAACUGAUAUCCACUUUUUAGUCGAGAUGGUCA	-	AaegL5_1:305625582..305625684:- (103 b)	111627	69745	105999	68166	59830	74396	34936	23594	32776	43190	23139	17528	67464	95790.3	27952.3	30435.3	21429.1	21770.8	19169.4	23164.1	21750.7	24628.5	18666	20951.8	20686.5	25120.6	19464.5	24403.6	81680	76250.7	0.0992349	0.348277	0.974882	FALSE	29032.9	26577.3	0.127628	0.292535	0.973978	FALSE	53757.6	52099.6	0.0451357	0.641591
aae-miR-285	UAGCACCAUUCGAAAUCAGUAC	aae-mir-285	GUUAAUCUUCCUAAGUACUGGCUUCCAAAGGUGAGUAGAUGGCAUUCGAUACACUCUAGCACCAUUCGAAAUCAGUACUGAAGGCGAAGAUUUGUUCUGCGUGA	-	AaegL5_3:406875021..406875124:- (104 b)	5083	2981	5794	2851	2893	2567	1368	796	1266	1264	979	530	2770.33	4619.33	924.333	1143.33	975.789	930.515	1047.82	968.826	1051.73	849.795	730.909	706.858	799.032	735.18	823.534	737.901	3372.23	3630.3	-0.106928	0.431331	0.974882	FALSE	975.813	985.035	-0.0129146	0.931029	0.97952	FALSE	1993.95	2476.76	-0.31271	0.0110086
aae-miR-286a	UGACUAGACCGAACACUCGCGUCCU	aae-mir-286a	AUCGUUAUUUGGGGCGAUUGUCGGACUAGUCGCUGCGUACAAAACGGAACUAUUUCAACUAGUGACUAGACCGAACACUCGCGUCCUAAAGCACGAU	-	AaegL5_2:402153077..402153173:- (97 b)	30	20	24	12	10	15	13	6	9	13	6	5	12.3333	24.6667	8	9.33333	5.75913	6.24297	4.34028	4.07784	3.63543	4.96569	6.94577	5.32808	5.68032	7.56118	5.0472	6.96133	14.8922	19.8864	-0.409606	0.416139	0.974882	FALSE	8.2156	7.90328	0.0598441	0.93043	0.97952	FALSE	15.9891	13.6068	0.255679	0.613315
aae-miR-286b	UGACUAGACCGAACACUCGUAUCCC	aae-mir-286b-2	AAGUCCUGGGGCGAUUGUCGGCUUAGUCGCUGUAUCAUUUCAACUGCUGUGCAGUUCUUCGCUAGUGACUAGACCGAACACUCGUAUCCCAGGCCUU	-	AaegL5_3:309335989..309336085:- (97 b)	767	443	674	309	369	433	2026	961	1346	1859	779	410	370.333	628	1016	1444.33	147.242	138.282	121.889	105.004	134.147	143.343	1082.47	853.38	849.524	1081.25	655.294	570.829	449.86	497.923	-0.14745	0.363192	0.974882	FALSE	978.926	1226.4	-0.321892	0.181993	0.973978	FALSE	2480.17	340.159	2.86735	1.29e-98
aae-miR-2940-3p	GUCGACAGGGAGAUAAAUCACU	aae-mir-2940	CAUUGGUUUAUCUUAUCUGUCGAGGCAAGUUAUUUUACCGGAUAGUGUUUCUUUUCGUGAGCAAUCACCACUAUCCAGCUCUUCUUGUCGACAGGGAGAUAAAUCACUG	-	AaegL5_1:53172118..53172226:+ (109 b)	26526	15793	25728	29898	32045	33075	10888	6662	8971	15423	8996	6203	31672.7	22682.3	10207.3	8840.33	5092.22	4929.76	4652.78	10159.9	11649.7	10949.4	5817.35	5915.94	5662.02	8970.47	7567.43	8636.22	38504	17963.9	1.09985	1.27e-22	2.75e-20	TRUE	10621.1	7665.25	0.470924	9.4e-06	0.000949497	TRUE	15500.4	12268.3	0.337229	4.46e-05
aae-miR-2940-5p	UGGUUUAUCUUAUCUGUCGAGGC	aae-mir-2940	CAUUGGUUUAUCUUAUCUGUCGAGGCAAGUUAUUUUACCGGAUAGUGUUUCUUUUCGUGAGCAAUCACCACUAUCCAGCUCUUCUUGUCGACAGGGAGAUAAAUCACUG	-	AaegL5_1:53172118..53172226:+ (109 b)	18383	13534	21423	22262	24999	23641	10831	6050	9538	12792	9740	5345	23634	17780	9292.33	8806.33	3529	4224.62	3874.24	7565.07	9088.2	7826.26	5786.89	5372.48	6019.88	7440.2	8193.28	7441.66	28776.2	14239.2	1.01503	1.31e-15	1.42e-13	TRUE	9800.35	7564.81	0.373575	0.00598662	0.20155	TRUE	15311.6	9729.91	0.654354	8.04e-09
aae-miR-2941	UAGUACGGCUAGAACUCCACGG	aae-mir-2941-2	CAAGAAUGGCGAUUGUUCGUGAAGCUCAGCUGCAUUACACGAUAUGGAAUACGGUUUGUAGUACGGCUAGAACUCCACGGACAAUUACAUUUGUA	-	AaegL5_2:268456301..268456395:- (95 b)	11221	8117	10752	5635	4612	6568	10396	5218	7617	9413	5585	4093	5605	10030	6363.67	7743.67	2154.11	2533.71	1944.44	1914.88	1676.66	2174.31	5554.48	4633.65	4807.45	5474.88	4698.1	5698.54	6771.21	8089.19	-0.256322	0.0488732	0.47956	TRUE	6685.39	6602.86	0.0177887	0.878348	0.97952	FALSE	13356.9	5533	1.27198	1.89e-25
aae-miR-2942	UAUUCGAGACUUCACGAGUUAAU	aae-mir-2942	AAUGUUAUCAAUUCGCUGUGGUCUCGAACGUACCUACAUUGGAUAUUUUUGGUAUUCGAGACUUCACGAGUUAAUUCCCAUU	-	AaegL5_3:390116453..390116534:- (82 b)	152	97	138	65	65	80	19	28	25	50	20	20	70	129	30	24	29.1796	30.2784	24.9566	22.0883	23.6303	26.4837	10.1515	24.8644	15.7787	29.0815	16.824	27.8453	84.8548	103.066	-0.279191	0.238681	0.952511	FALSE	30.8235	22.4641	0.494162	0.28906	0.973978	FALSE	45.3112	70.4501	-0.684126	0.0373338
aae-miR-2943	UUAAGUAGGCACUUGCAGGCAAA	aae-mir-2943-2	GAUGUUAAGUAGGCACUUGCAGGCAAAUUUGUAGCUUUAAUAUGAUUGACUGCUUUUUCCUACUUUACAUU	-	AaegL5_2:158468993..158469075:+ (83 b)	2	1	1	0	0	1	0	0	0	0	0	0	0.333333	1.33333	0	0	0.383942	0.312148	0.180845	0	0	0.331046	0	0	0	0	0	0	0.39044	1.06281	-1.2884	0.590684	0.974882	FALSE	0	0	NA	NA	NA	NA	0	0.72721	-1.14301	0.696642
aae-miR-2944a-5p	GAAGGAACUUCUGCUGUGAUCUGA	aae-mir-2944a	CGUUGAAGGAACUUCUGCUGUGAUCUGAGUUAGAUACAUAUCACAGUAGUUGUACUUUAAUG	-	AaegL5_2:402152647..402152728:- (82 b)	32	11	41	16	4	11	7	8	2	8	8	3	10.3333	28	6.33333	5.66667	6.14307	3.43363	7.41464	5.43712	1.45417	3.64151	3.74003	7.1041	1.26229	4.65303	6.72959	4.1768	12.3134	21.1064	-0.78472	0.178528	0.846384	FALSE	6.68263	5.36795	0.368314	0.678382	0.97952	FALSE	10.7652	14.3424	-0.487776	0.465322
aae-miR-2944a-3p	UAUCACAGUAGUUGUACUUUAA	aae-mir-2944a	CGUUGAAGGAACUUCUGCUGUGAUCUGAGUUAGAUACAUAUCACAGUAGUUGUACUUUAAUG	-	AaegL5_2:402152647..402152728:- (82 b)	1	7	3	0	1	0	0	0	0	0	0	0	0.333333	3.66667	0	0	0.191971	2.18504	0.542535	0	0.363543	0	0	0	0	0	0	0	0.431675	3.4819	-2.95927	0.107791	0.674687	FALSE	0	0	NA	NA	NA	NA	0	2.40918	-2.84206	0.177029
aae-miR-2944b-5p	GAAGGAACUCCCGGUGUGAUAUA	aae-mir-2944b	AUCGAAGGAACUCCCGGUGUGAUAUAUGACUCGAUUAUAUCACAGCAGUAGUUACCUGAUAU	-	AaegL5_2:402152784..402152865:-(82 b)	7	12	18	5	4	16	29	12	30	23	2	18	8.33333	12.3333	14.3333	23.6667	1.3438	3.74578	3.25521	1.6991	1.45417	5.29674	15.4944	10.6562	18.9344	13.3775	1.6824	25.0608	9.93995	10.2358	-0.0207931	0.977363	0.995621	FALSE	16.1593	19.8146	-0.330034	0.630142	0.97952	FALSE	40.2102	7.00581	2.56451	2.52e-07
aae-miR-2944b-3p	UAUCACAGCAGUAGUUACCUGA	aae-mir-2944b	AUCGAAGGAACUCCCGGUGUGAUAUAUGACUCGAUUAUAUCACAGCAGUAGUUACCUGAUAU	-	AaegL5_2:402152784..402152865:-(82 b)	237	131	225	135	108	97	53	46	52	72	33	15	113.333	197.667	40	50.3333	45.4971	40.8914	40.6901	45.8757	39.2626	32.1115	28.3174	40.8486	32.8196	41.8773	27.7596	20.884	137.581	155.681	-0.181894	0.388155	0.974882	FALSE	38.5334	45.006	-0.176708	0.641277	0.97952	FALSE	90.9208	106.276	-0.248946	0.277155
aae-miR-2945-5p	AGCGGGUCCGUUUCUAGUGUCAUG	aae-mir-2945	UCUGAUCUGAGCGGGUCCGUUUCUAGUGUCAUGUGCUGUAUUCGAAUAUCAUGACUAGAGGCAGACUCGUUUAGGUCUGGGA	-	AaegL5_2:374947134..374947215:+ (82 b)	26	13	45	19	17	12	10	8	6	24	14	6	16	28	14.6667	8	4.99125	4.05793	8.13802	6.45657	6.18022	3.97255	5.3429	7.1041	3.78688	13.9591	11.7768	8.35359	19.4953	21.389	-0.151755	0.761993	0.974882	FALSE	14.5485	7.17113	1.07367	0.0908155	0.809469	FALSE	14.4522	14.5415	-0.0476517	0.933242
aae-miR-2945-3p	UGACUAGAGGCAGACUCGUUUA	aae-mir-2945	UCUGAUCUGAGCGGGUCCGUUUCUAGUGUCAUGUGCUGUAUUCGAAUAUCAUGACUAGAGGCAGACUCGUUUAGGUCUGGGA	-	AaegL5_2:374947134..374947215:+ (82 b)	35130	24885	37219	20016	16549	19144	12414	7003	9783	9872	7574	5769	18569.7	32411.3	7738.33	9733.33	6743.94	7767.81	6730.87	6801.83	6016.26	6337.55	6632.68	6218.75	6174.51	5741.84	6371.24	8031.98	22489.5	25975.6	-0.207856	0.0554593	0.47956	FALSE	8476.52	8381.1	0.0158125	0.905726	0.97952	FALSE	16951	17754.3	-0.0666194	0.491374
aae-miR-2946	UAGUACGGAAAAGAUAUGGGGA	aae-mir-2946	UAUGAACAAUGAUCGCCAUAUUUUUACCGCUACUGCAUUUCAUUGUAAUAAUUGUAGUACGGAAAAGAUAUGGGGAUUGGGGUUCAUA	-	AaegL5_2:268456430..268456517:- (88 b)	3982	2463	3261	1700	1457	2089	3751	1819	2811	3080	1823	1466	1748.67	3235.33	2123	2793.67	764.429	768.822	589.735	577.693	529.681	691.555	2004.12	1615.3	1774.15	1791.42	1533.51	2041.06	2113.09	2587.87	-0.292019	0.0350071	0.472596	TRUE	2254.47	2374.33	-0.0759563	0.55171	0.97952	FALSE	4804.55	1769.47	1.44225	1.7e-28
aae-miR-2a-5p	ACUCUCAAAGUGGUUGUGAAA	aae-mir-2a	UGGGAACUGUUUCCACUCUCAAAGUGGUUGUGAAAUGAGUUACUCUUGAACGAUCUCAUAUCACAGCCAGCUUUGAAGAGCGAAACGGUUUCUCGCA	-	AaegL5_2:107237487..107237583:- (97 b)	30	10	32	21	16	9	11	6	12	15	12	4	15.3333	24	10.3333	9.66667	5.75913	3.12148	5.78704	7.13621	5.81668	2.97942	5.87719	5.32808	7.57376	8.72444	10.0944	5.56906	18.6788	18.1505	0.019286	0.970859	0.995621	FALSE	10.4872	8.26294	0.362635	0.58135	0.97952	FALSE	16.7504	12.3432	0.425883	0.42777
aae-miR-2a-3p	UAUCACAGCCAGCUUUGAAGAGC	aae-mir-2a	UGGGAACUGUUUCCACUCUCAAAGUGGUUGUGAAAUGAGUUACUCUUGAACGAUCUCAUAUCACAGCCAGCUUUGAAGAGCGAAACGGUUUCUCGCA	-	AaegL5_2:107237487..107237583:- (97 b)	33579	26254	32518	18157	15974	18695	8255	4519	7091	6043	5239	4057	17608.7	30783.7	5113	6621.67	6446.19	8195.15	5880.71	6170.11	5807.23	6188.91	4410.56	4012.93	4475.46	3514.79	4407.04	5648.42	21334.9	25000.7	-0.228645	0.0604546	0.491764	FALSE	5707.08	5679.8	0.00610118	0.970436	0.986819	FALSE	11495.6	17109.9	-0.57347	1.1e-05
aae-miR-2b	UAUCACAGCCAGCUUUGAUGAGCU	aae-mir-2b	GGGCGUAUUCUAGACUCUCAAAGUGGCUGUGAAAUGGUUUUAUUUUGCUCAUAUCACAGCCAGCUUUGAUGAGCUGGACUGCGCACC	-	AaegL5_2:107235873..107235959:- (87 b)	15299	14054	14307	9854	7456	12594	3414	1596	2898	3464	2155	2178	9968	14553.3	2599	2636	2936.96	4386.93	2587.35	3348.58	2710.57	4169.2	1824.07	1417.27	1829.06	2014.76	1812.78	3032.35	12010.8	12029.6	-0.00203687	0.990917	0.995621	FALSE	2862.94	2230.9	0.358116	0.0437991	0.680571	TRUE	4518.68	8245.16	-0.866912	3.5e-06
aae-miR-2c	UAUCACAGCCAGCUUUGAUGAGC	aae-mir-2c	UGCGUUGGCAUCAAAUUUGGUUGUUUUAGUACGACCUCUUUGAAACCCCUAUCACAGCCAGCUUUGAUGAGCAACGCA	-	AaegL5_2:107237989..107238070:- (82 b)	20414	18800	18365	13107	10378	15682	4429	2097	3580	4251	2755	2757	13055.7	19193	3254.33	3368.67	3918.9	5868.39	3321.22	4454.02	3772.84	5191.47	2366.37	1862.16	2259.51	2472.51	2317.5	3838.47	15757	15897	-0.0125798	0.941629	0.995621	FALSE	3601.77	2855.2	0.333659	0.0572011	0.708	FALSE	5781.04	10898.5	-0.914191	1.2e-06
aae-miR-305-5p	AUUGUACUUCAUCAGGUGCUCUGG	aae-mir-305	AAUGUCACAUGUCUAUUGUACUUCAUCAGGUGCUCUGGUUGUUUUCGAUACCCGGCACAUGUUGGAGUACACUUAAUGUGCUGACAGU	-	AaegL5_2:307145432..307145519:+ (88 b)	12774	4270	9032	9106	9003	9228	39112	23387	28080	22711	12141	8878	9112.33	8692	14576.7	30193	2452.24	1332.87	1633.39	3094.4	3272.97	3054.89	20897.1	20768	17722.6	13209.4	10213	12360.5	11070.2	6645.79	0.735803	5.85e-05	0.0031608	TRUE	15072.8	26176.1	-0.796115	1.59e-09	3.2e-07	TRUE	52894.9	4528.45	3.54573	2.94e-71
aae-miR-305-3p	CGGCACAUGUUGGAGUACACUUA	aae-mir-305	AAUGUCACAUGUCUAUUGUACUUCAUCAGGUGCUCUGGUUGUUUUCGAUACCCGGCACAUGUUGGAGUACACUUAAUGUGCUGACAGU	-	AaegL5_2:307145432..307145519:+ (88 b)	233	173	240	167	162	159	706	410	532	647	343	254	162.667	215.333	414.667	549.333	44.7292	54.0017	43.4028	56.7499	58.8939	52.6363	377.209	364.085	335.77	376.314	288.531	353.635	197.683	173.546	0.190907	0.301013	0.974882	FALSE	428.869	474.592	-0.14141	0.344449	0.97952	FALSE	959.459	118.681	3.02324	1.19e-106
aae-miR-306-5p	UCAGGUACUGAGUGACUCUCAG	aae-mir-306	CAUUCGCAAUUUCACCGGUUCAGGUACUGAGUGACUCUCAGAUGUGCAUUUCUCAAGCAAUCUCGUCCUCAGGACCUGAGGUUGAAAAACCCUGAGAGCACCUCGGUAUCUAAGCCAGUGUUGCGAAAA	-	AaegL5_2:335781036..335781164:- (129 b)	62210	44990	60076	34725	29770	39720	20621	11597	20167	19102	15238	10651	34738.3	55758.7	14997	17461.7	11942.5	14043.6	10864.4	11800.2	10822.7	13149.2	11017.6	10298.3	12728.3	11110.3	12818.2	14829	42014.6	44953.3	-0.0974909	0.420329	0.974882	FALSE	16350	14987.1	0.125344	0.379192	0.97952	FALSE	30354.2	30746.6	-0.0184203	0.885999
aae-miR-306-3p	GAGAGCACCUCGGUAUCUAAGC	aae-mir-306	CAUUCGCAAUUUCACCGGUUCAGGUACUGAGUGACUCUCAGAUGUGCAUUUCUCAAGCAAUCUCGUCCUCAGGACCUGAGGUUGAAAAACCCUGAGAGCACCUCGGUAUCUAAGCCAGUGUUGCGAAAA	-	AaegL5_2:335781036..335781164:- (129 b)	21	11	18	13	15	8	7	7	18	16	11	6	12	16.6667	11	10.6667	4.03139	3.43363	3.25521	4.41766	5.45314	2.64837	3.74003	6.21609	11.3606	9.30607	9.25319	8.35359	14.7108	13.1157	0.154676	0.784444	0.974882	FALSE	11.4285	9.37998	0.298981	0.654269	0.97952	FALSE	19.0642	8.95492	1.078	0.0595957
aae-miR-307	CACAACCUCCUUGAGUGAGCGA	aae-mir-307	CUAGUUUCCCGGCAGUCGAUCACUCACUCAACCUGGGUGUGAUGCUUAUUUGAAUCAUCACAACCUCCUUGAGUGAGCGACCGAUUGAUGG	-	AaegL5_3:244794356..244794446:+ (91 b)	300	254	245	213	158	169	98	40	53	57	44	33	180	266.333	44.6667	63.6667	57.5913	79.2857	44.307	72.3816	57.4397	55.9468	52.3604	35.5205	33.4508	33.1529	37.0128	45.9447	217.949	219.644	-0.00378022	0.985584	0.995621	FALSE	48.8788	53.4065	-0.150676	0.642854	0.97952	FALSE	107.961	150.555	-0.461635	0.0842077
aae-miR-308-5p	CGCGGUAUAUUCUUGUGGCUUG	aae-mir-308	AGCGCUGUUUCGCGGUAUAUUCUUGUGGCUUGAUGCAUUUGAAAAAUCUCAAAUCACAGGAGUAUACUGUGAGAGA	-	AaegL5_3:403338478..403338559:- (82 b)	843	532	1159	572	617	764	472	321	478	462	377	164	651	844.667	334.333	423.667	161.832	166.063	209.599	194.377	224.306	252.919	252.185	285.052	301.688	268.713	317.132	228.331	789.574	662.597	0.251393	0.145457	0.76631	FALSE	347.984	369.655	-0.0818564	0.689868	0.97952	FALSE	748.044	451.793	0.724644	2.13e-05
aae-miR-308-3p	AAUCACAGGAGUAUACUG	aae-mir-308	AGCGCUGUUUCGCGGUAUAUUCUUGUGGCUUGAUGCAUUUGAAAAAUCUCAAAUCACAGGAGUAUACUGUGAGAGA	-	AaegL5_3:403338478..403338559:- (82 b)	48	36	41	27	14	31	20	15	10	22	15	9	24	41.6667	15.3333	15	9.21461	11.2373	7.41464	9.17513	5.0896	10.2624	10.6858	13.3202	6.31147	12.7958	12.618	12.5304	28.7646	33.8851	-0.222841	0.5791	0.974882	FALSE	16.0723	13.3933	0.287043	0.597088	0.97952	FALSE	26.9772	23.1985	0.206105	0.625628
aae-miR-309a	UCACUGGGCAAAGUUUGUCGC	aae-mir-309a-2	UCCACCGAAUGUUAUGCGACUAACUUCGUUCAGUUUGGUGUCAUACGAAGGUUUCCAGUUUCAUCACUGGGCAAAGUUUGUCGCAUAAAUG	-	AaegL5_3:309335446..309335536:-(91 b)	172	163	168	104	78	132	262	154	170	203	137	104	104.667	167.667	148	195.333	33.019	50.8802	30.3819	35.3412	28.3563	43.6981	139.984	136.754	107.295	118.071	115.244	144.796	126.106	138.75	-0.126851	0.6042	0.974882	FALSE	159.115	169.299	-0.0932192	0.645336	0.97952	FALSE	341.939	95.1009	1.85795	1.35e-17
aae-miR-309b-3p	UCACUGGGCAUAGUUUGUCGCA	aae-mir-309b	UUAUGCGUCAAACUCCGUUCAGUUGGUGGAGUCAUUUUCCAAGUCAUCACUGGGCAUAGUUUGUCGCAUAA	-	AaegL5_2:402152463..402152545:- (83 b)	20	5	21	9	8	4	6	2	8	1	2	2	7	15.3333	1.66667	5.33333	3.83942	1.56074	3.79774	3.05838	2.90834	1.32418	3.20574	1.77603	5.04918	0.581629	1.6824	2.78453	8.55433	11.4166	-0.445669	0.523593	0.974882	FALSE	2.10339	4.40177	-1.20163	0.305914	0.97952	FALSE	8.95617	7.75325	0.212571	0.770245
aae-miR-31	UGGCAAGAUGUUGGCAUAGCUGA	aae-mir-31	CGAGAUUUUGGGAGAUUGAAGGUCGUGUUUGCAGAGUGAAAUUGGCAACUUGGCAAGAUGUUGGCAUAGCUGAAAGUUUUGAGUUUAGCUAUUCAACUUCUUGUCUAUUUUUCCAAUUUAUUGACAACGAAGAGGCGUUUUUCCGUGAU	-	AaegL5_3:136174101..136174247:+(147 b)	6279	4013	7224	3513	3640	3403	1832	1204	1669	1748	1314	836	3518.67	5838.67	1299.33	1568.33	1205.39	1252.65	1306.42	1193.79	1323.29	1126.55	978.819	1069.17	1053.38	1016.69	1105.34	1163.93	4281.42	4620.24	-0.11018	0.379725	0.974882	FALSE	1389.87	1366.75	0.0243004	0.849756	0.97952	FALSE	2764.43	3153.96	-0.191113	0.0845915
aae-miR-315-5p	UUUUGAUUGUUGCUCAGAAAGC	aae-mir-315	AGUGUUUCUAUAAAAUUUUGAUUGUUGCUCAGAAAGCCGUGCAUUUGAAACGGGUCGCUUUCGAGCAGUAAUCAAAGUCAAAUAAAACACCA	-	AaegL5_3:3444753..3444844:+ (92 b)	21016	11901	18710	13588	11498	14581	5155	2861	4277	5788	2822	2255	13222.3	17209	3621.67	4097.67	4034.46	3714.88	3383.61	4617.47	4180.01	4826.98	2754.26	2540.6	2699.42	3366.47	2373.86	3139.56	15999.8	13614.4	0.232869	0.0406959	0.47956	TRUE	3731.81	3520.73	0.084526	0.526933	0.97952	FALSE	7123.7	9298.77	-0.384102	7.69e-05
aae-miR-315-3p	CUUUCGAGCAGUAAUCAAAGUC	aae-mir-315	AGUGUUUCUAUAAAAUUUUGAUUGUUGCUCAGAAAGCCGUGCAUUUGAAACGGGUCGCUUUCGAGCAGUAAUCAAAGUCAAAUAAAACACCA	-	AaegL5_3:3444753..3444844:+ (92 b)	12	5	17	3	1	11	6	0	2	3	2	0	5	11.3333	1.66667	2.66667	2.30365	1.56074	3.07436	1.01946	0.363543	3.64151	3.20574	0	1.26229	1.74489	1.6824	0	5.90624	8.61698	-0.546802	0.526243	0.974882	FALSE	1.50891	1.95271	-0.34902	0.835073	0.97952	FALSE	3.96531	5.85862	-0.456115	0.641013
aae-miR-316	UGUCUUUUUCCGCUUACUGCCG	aae-mir-316	CCAACAUUUUGAUUGAUUUGUCUUUUUCCGCUUACUGCCGGUGGCAUUUGAAAUUCUCGACAGCAAACCGAAAAAGGCGCCUCAAUCAAUU	-	AaegL5_3:311919546..311919636:+ (91 b)	5288	3153	5194	3177	3170	2734	1456	892	1217	1637	977	386	3027	4545	1000	1188.33	1015.14	984.204	939.308	1079.61	1152.43	905.08	777.926	792.107	768.106	952.127	821.852	537.414	3685.2	3598.21	0.0340964	0.787684	0.974882	FALSE	988.281	1030.27	-0.0564069	0.802217	0.97952	FALSE	2083.54	2457.23	-0.23873	0.00910591
aae-miR-317	UGAACACAGCUGGUGGUAUCU	aae-mir-317-2	GGAAUUUCGGCUACCGGGAUACACCCUGUGCUCGCUUUGCAUUCGAAACUAGUGAACACAGCUGGUGGUAUCUCAGUGGCCCUAAUCC	-	AaegL5_1:302667119..302667206:- (88 b)	49844	34654	60471	30517	27789	32645	20117	12838	18167	17671	13524	9273	30317	48323	13489.3	17040.7	9568.6	10817.2	10935.9	10370.3	10102.5	10807	10748.3	11400.3	11466	10278	11376.4	12910.5	36742.3	38431.4	-0.0648485	0.584179	0.974882	FALSE	14589.1	14811.7	-0.0219913	0.855836	0.97952	FALSE	29962	26243.1	0.191153	0.0872015
aae-miR-33	GUGCAUUGUAGUUGCAUUGCA	aae-mir-33	CCACCCGGGUGCAUUGUAGUUGCAUUGCACUUUUGCGUUCGAUAACACGGUGCAAUACUUCUGCAAUGCAAGCCAGGUGG	-	AaegL5_1:50888874..50888955:- (82 b)	218	175	166	185	111	161	138	77	89	135	100	78	152.333	186.333	104.333	101.333	41.8497	54.626	30.0202	62.8666	40.3532	53.2984	73.732	68.377	56.1721	78.52	84.1199	108.597	183.526	153.286	0.268895	0.245952	0.952511	FALSE	114.049	87.3869	0.373398	0.118695	0.889502	FALSE	176.542	105.063	0.758213	0.00153562
aae-miR-34-5p	UGGCAGUGUGGUUAGCUGGUUG	aae-mir-34	CAAGGCAAUACGCUAUGGCAGUGUGGUUAGCUGGUUGUGUAGAACUUUGGGGGGCUUCCGUGGCGUUCGCGCGCACACGGGGGCUCAGAUUCACAACCACUAUCCGCCCUGCCGCCGCGAGGUGCCAGG	-	AaegL5_1:302603045..302603173:-(129 b)	33795	23271	33896	18423	16903	19231	10448	6532	9610	9783	8137	4794	18185.7	30320.7	7571.33	8863.33	6487.66	7264.01	6129.92	6260.5	6144.96	6366.35	5582.26	5800.5	6065.32	5690.08	6844.84	6674.52	22049.8	24294.3	-0.139803	0.17501	0.846384	FALSE	8144.38	7686.88	0.0833239	0.546253	0.97952	FALSE	15553.2	16606.7	-0.0945304	0.335821
aae-miR-34-3p	CAACCACUAUCCGCCCUGCCGCC	aae-mir-34	CAAGGCAAUACGCUAUGGCAGUGUGGUUAGCUGGUUGUGUAGAACUUUGGGGGGCUUCCGUGGCGUUCGCGCGCACACGGGGGCUCAGAUUCACAACCACUAUCCGCCCUGCCGCCGCGAGGUGCCAGG	-	AaegL5_1:302603045..302603173:-(129 b)	560	371	636	315	324	327	229	148	209	207	127	81	322	522.333	138.333	195.333	107.504	115.807	115.017	107.043	117.788	108.252	122.352	131.426	131.91	120.397	106.832	112.773	391.408	414.855	-0.0851887	0.572296	0.974882	FALSE	143.755	169.953	-0.231437	0.218594	0.973978	FALSE	343.789	283.293	0.276511	0.0574041
aae-miR-375	UUUGUUCGUUUGGCUCGAGUUA	aae-mir-375	UGGAAGAAUCCGAGUUACUUAAGCCCAACGUACAGAAACUUGAAUCUGAAUGCCGUUCUAGAUUGGCUUGCUAGAAGUUUGUUCGUUUGGCUCGAGUUAUGCGGAUUCUUCUGAUC	-	AaegL5_2:337876517..337876632:+ (116 b)	4458	3323	4846	2647	2135	2577	1105	610	986	1041	770	520	2453	4209	777	900.333	855.807	1037.27	876.374	899.503	776.163	853.106	590.39	541.688	622.311	605.476	647.723	723.978	2968.7	3385.3	-0.188951	0.113974	0.674687	FALSE	834.86	772.459	0.109073	0.410253	0.97952	FALSE	1563.73	2314.42	-0.563768	3.24e-06
aae-miR-7	UGGAAGACUAGUGAUUUUGUUGU	aae-mir-7	UCGCAAUAUUUUGUAUGGAAGACUAGUGAUUUUGUUGUUUUGCUUACGAUAAUAACAAUAAAUCUCAAGUCUUUCUACAAAGUUUGCUG	-	AaegL5_2:222802530..222802618:+ (89 b)	67675	31278	73587	41015	45026	37617	27283	17330	20949	26961	13909	6344	41219.3	57513.3	15738	21854	12991.6	9763.38	13307.8	13937.7	16368.9	12453	14577	15389.3	13221.9	15681.3	11700.2	8832.53	50252.6	44440.2	0.177271	0.275832	0.974882	FALSE	15424.4	19038.8	-0.303455	0.160369	0.973978	FALSE	38474.8	30277.8	0.34556	0.0247399
aae-miR-71-5p	AGAAAGACAUGGGUAGUGAGAU	aae-mir-71	CGGCAAGAAAGACAUGGGUAGUGAGAUAGUUUCACCCUAUUGCACUGGGAUCUCACUACCUUGUCUUUCAUGCUGAU	-	AaegL5_2:107238280..107238362:- (83 b)	1651	880	1692	812	977	801	587	385	483	556	401	221	863.333	1407.67	392.667	485	316.944	274.691	305.99	275.934	355.181	265.168	313.628	341.885	304.844	323.386	337.321	307.691	1053.8	1102.17	-0.0666318	0.668303	0.974882	FALSE	411.179	423.349	-0.0367555	0.818857	0.97952	FALSE	855.735	751.897	0.182521	0.155757
aae-miR-71-3p	UCUCACUACCUUGUCUUUCAUG	aae-mir-71	CGGCAAGAAAGACAUGGGUAGUGAGAUAGUUUCACCCUAUUGCACUGGGAUCUCACUACCUUGUCUUUCAUGCUGAU	-	AaegL5_2:107238280..107238362:- (83 b)	1925	1177	2041	1025	995	1178	718	421	609	665	465	245	1066	1714.33	458.333	582.667	369.544	367.399	369.104	348.315	361.725	389.972	383.62	373.853	384.369	386.784	391.158	341.105	1292.53	1356.01	-0.0698053	0.574268	0.974882	FALSE	475.653	502.992	-0.0760347	0.629029	0.97952	FALSE	1017.56	925.799	0.136319	0.203446
aae-miR-79-5p	GCUUUGGCGCUUUAGCUGUAUGA	aae-mir-79	GAACCCAUCGUCCAUGCUUUGGCGCUUUAGCUGUAUGAUAGAAUUUAAUAUUUCAUAAAGCUAGAUUACCAAAGCAUGGAAGGCUUGGGCGGUGUC	-	AaegL5_2:335780866..335780961:- (96 b)	79	64	75	46	40	49	29	17	39	31	17	16	45	72.6667	21.3333	28.3333	15.1657	19.9775	13.5634	15.6317	14.5417	16.2213	15.4944	15.0962	24.6147	18.0305	14.3004	22.2762	54.4877	59.2728	-0.111509	0.704855	0.974882	FALSE	22.8435	24.2836	-0.1017	0.816319	0.97952	FALSE	49.2786	40.581	0.295612	0.375281
aae-miR-79-3p	UAAAGCUAGAUUACCAAAGCAU	aae-mir-79	GAACCCAUCGUCCAUGCUUUGGCGCUUUAGCUGUAUGAUAGAAUUUAAUAUUUCAUAAAGCUAGAUUACCAAAGCAUGGAAGGCUUGGGCGGUGUC	-	AaegL5_2:335780866..335780961:- (96 b)	284	153	211	129	105	102	74	41	62	69	36	24	112	216	43	59	54.5198	47.7587	38.1583	43.8367	38.172	33.7667	39.5375	36.4085	39.1311	40.1324	30.2832	33.4144	135.879	171.239	-0.334974	0.111284	0.674687	FALSE	43.839	50.6788	-0.193366	0.526211	0.97952	FALSE	102.549	117.023	-0.18662	0.400766
aae-miR-8-5p	CAUCUUACCGGGCAGCAUUAGA	aae-mir-8	GUCUGUUCACAUCUUACCGGGCAGCAUUAGAUAUUUUUGAAAUACUUCUAAUACUGUCAGGUAAAGAUGUCGUCCGAAC	-	AaegL5_3:328527945..328528027:+(83 b)	19628	13370	18855	12744	11972	10750	7430	4191	5750	5878	3426	2501	11822	17284.3	3935	5790.33	3768.01	4173.42	3409.83	4330.66	4352.33	3558.75	3969.77	3721.66	3629.1	3418.82	2881.95	3482.06	14376.7	13860.3	0.0528016	0.661591	0.974882	FALSE	4121.12	4987.05	-0.274825	0.00949252	0.239686	TRUE	10085.3	9475.92	0.0902215	0.357434
aae-miR-8-3p	UAAUACUGUCAGGUAAAGAUGUC	aae-mir-8	GUCUGUUCACAUCUUACCGGGCAGCAUUAGAUAUUUUUGAAAUACUUCUAAUACUGUCAGGUAAAGAUGUCGUCCGAAC	-	AaegL5_3:328527945..328528027:+(83 b)	598142	341667	590538	360015	312400	325357	227045	139997	176432	204597	130322	91893	332591	510116	142271	181158	114826	106651	106796	122340	113571	107708	121308	124319	111355	119000	109627	127939	403460	402286	0.00420169	0.969749	0.995621	FALSE	150357	157338	-0.0654621	0.530933	0.97952	FALSE	318034	274629	0.211689	0.024606
aae-miR-87	GUGAGCAAAUUUUCAGGUGUGU	aae-mir-87	ACCAGAUUGUCACUGGCCAGCCUGAAAUUUGCUAAACCUGUGUGUAUUUGAUUCAAACAAUCAAGGUGAGCAAAUUUUCAGGUGUGUCGGAGAACAAUCGCAAUCAU	-	AaegL5_1:80682382..80682488:- (107 b)	7944	3873	8152	4725	4505	5300	2145	1306	1666	2492	1319	713	4843.33	6656.33	1508	1705.67	1525.02	1208.95	1474.25	1605.65	1637.76	1754.54	1146.05	1159.74	1051.49	1449.42	1109.54	992.685	5872.09	5174.7	0.181929	0.188694	0.867189	FALSE	1507.23	1479.6	0.0296668	0.868268	0.97952	FALSE	2991	3527.96	-0.238955	0.0742482
aae-miR-927	CAAAGCGUUUGGGUUCUGAAAC	aae-mir-927	GGUUUGCUUUAGAAUUCCUACGCUUUACCGUGAUUUGUUGAAAGUUUGGCAAAGCGUUUGGGUUCUGAAACGAAAC	-	AaegL5_1:115022920..115023001:+ (82 b)	478	361	495	327	273	366	125	75	111	107	77	44	322	444.667	76	103.667	91.7621	112.686	89.5182	111.121	99.2471	121.163	66.7862	66.601	70.0573	62.2343	64.7723	61.2597	389.338	358.865	0.121147	0.442135	0.974882	FALSE	79.86	89.6183	-0.161173	0.496998	0.97952	FALSE	181.329	245.439	-0.432693	0.0120466
aae-miR-929	AUUGACUCUAGUAGGGAGUCC	aae-mir-929-2	UGCCUACGACUGGUCCAAAUUGACUCUAGUAGGGAGUCCUUGUGUACGAGUGACUCCCUAACGGAGUCAGAUUGAACCCGGUAGGAUGG	-	AaegL5_1:198495511..198495599:+ (89 b)	165	105	140	94	62	123	54	23	25	44	26	28	93	136.667	32.6667	34	31.6752	32.7756	25.3183	31.9431	22.5396	40.7187	28.8517	20.4243	15.7787	25.5917	21.8712	38.9834	111.753	109.454	0.034739	0.889621	0.995621	FALSE	36.015	28.6509	0.30337	0.451168	0.97952	FALSE	57.8588	74.8418	-0.35306	0.220942
aae-miR-92a-5p	CGGUACGGACAGGGGCAACAUU	aae-mir-92a	AAUCUACGCAUCGGUACGGACAGGGGCAACAUUGUGACAUUUGAAAGCUAAUAUUGCACUUGUCCCGGCCUAUGCGUGGAGU	-	AaegL5_3:93477588..93477669:- (82 b)	13	4	7	4	9	3	4	1	3	1	1	1	5.33333	8	1	2.66667	2.49562	1.24859	1.26591	1.35928	3.27188	0.993138	2.13716	0.888013	1.89344	0.581629	0.841199	1.39227	6.62936	6.11929	0.0859605	0.919541	0.995621	FALSE	1.17407	2.15886	-0.984859	0.515376	0.97952	FALSE	4.38147	4.17248	0.103088	0.913047
aae-miR-92a-3p	UAUUGCACUUGUCCCGGCCUA	aae-mir-92a	AAUCUACGCAUCGGUACGGACAGGGGCAACAUUGUGACAUUUGAAAGCUAAUAUUGCACUUGUCCCGGCCUAUGCGUGGAGU	-	AaegL5_3:93477588..93477669:- (82 b)	523	385	499	271	254	290	163	75	148	132	101	75	271.667	469	102.667	128.667	100.401	120.177	90.2416	92.0911	92.3398	96.0034	87.0893	66.601	93.4098	76.7751	84.9611	104.42	329.441	378.945	-0.198856	0.199218	0.896481	FALSE	112.076	108.692	0.0258221	0.912434	0.97952	FALSE	220.267	259.24	-0.221335	0.229821
aae-miR-92b-5p	AGGUCGUGACUUGUGCCCGUUUG	aae-mir-92b	GCUCCGAAUGUAGGUCGUGACUUGUGCCCGUUUGCUGAAUUUUAAUGGUCAAAUUGCACUUGUCCCGGCCUGCAGCCAAGAGC	-	AaegL5_3:93418506..93418588:- (83 b)	18	4	18	8	6	13	5	1	5	6	3	1	9	13.3333	3.33333	3.66667	3.45548	1.24859	3.25521	2.71856	2.18126	4.3036	2.67145	0.888013	3.15573	3.48978	2.5236	1.39227	10.8117	9.8805	0.103728	0.878647	0.995621	FALSE	3.17246	2.94366	0.126002	0.91121	0.97952	FALSE	5.98923	6.70805	-0.137385	0.869035
aae-miR-92b-3p	AAUUGCACUUGUCCCGGCCUGC	aae-mir-92b	GCUCCGAAUGUAGGUCGUGACUUGUGCCCGUUUGCUGAAUUUUAAUGGUCAAAUUGCACUUGUCCCGGCCUGCAGCCAAGAGC	-	AaegL5_3:93418506..93418588:- (83 b)	730	459	673	374	368	442	311	175	237	213	148	116	394.667	620.667	159	241	140.139	143.276	121.709	127.093	133.784	146.322	166.164	155.402	149.582	123.887	124.497	161.503	478.503	494.923	-0.0483779	0.734036	0.974882	FALSE	172.327	207.562	-0.278324	0.123297	0.889502	FALSE	419.719	338.235	0.314244	0.0184999
aae-miR-932-5p	UCAAUUCCGUAGUGCAUUGCAG	aae-mir-932	GUAAUCAUAGAAUAGCUUCAAUUCCGUAGUGCAUUGCAGUGUGCUUUAGACGAACUGCAAGCAAUGUGGAAGUGAAGCGAUUCUCAAUGAUCAUC	-	AaegL5_2:231381140..231381234:+(95 b)	4235	2422	4379	2564	2543	2337	1234	707	1004	1202	652	476	2481.33	3678.67	776.667	981.667	812.997	756.024	791.92	871.298	924.489	773.655	659.314	627.825	633.672	699.118	548.462	662.718	3018.48	2896.16	0.0590252	0.638869	0.974882	FALSE	804.71	846.13	-0.069635	0.587827	0.97952	FALSE	1711.51	1976.63	-0.20776	0.0452885
aae-miR-932-3p	UGCAAGCAAUGUGGAAGUGAAG	aae-mir-932	GUAAUCAUAGAAUAGCUUCAAUUCCGUAGUGCAUUGCAGUGUGCUUUAGACGAACUGCAAGCAAUGUGGAAGUGAAGCGAUUCUCAAUGAUCAUC	-	AaegL5_2:231381140..231381234:+(95 b)	421	258	474	264	221	210	119	81	92	98	99	46	231.667	384.333	81	97.3333	80.8198	80.5343	85.7205	89.7124	80.3429	69.5197	63.5805	71.929	58.0655	56.9997	83.2787	64.0442	281.208	303.314	-0.111505	0.514551	0.974882	FALSE	87.2629	85.3665	0.0347713	0.900236	0.97952	FALSE	172.452	207.016	-0.273463	0.12325
aae-miR-957	UGAAACCGUCCAAAACUGAGGC	aae-mir-957	UCCGGCGUUAGUUUUGGGCGGGUUUUAGUGUAUUUCGAUUAGAGUAUCAAUUGAAACCGUCCAAAACUGAGGCCGGCG	-	NIGP01001012:27484..27565:- (82 b)	17330	9502	17307	11164	11187	11904	5001	3290	4003	5537	2796	1597	11418.3	14713	3310	4098	3326.86	2966.03	3129.88	3793.75	4066.95	3940.77	2671.98	2921.56	2526.48	3220.48	2351.99	2223.45	13867.1	11558	0.262582	0.0245944	0.408646	TRUE	3303.69	3579.86	-0.11434	0.519949	0.97952	FALSE	7234.78	7887.51	-0.125246	0.250502
aae-miR-965	UAAGCGUAUAGCUUUUCCCAUU	aae-mir-965	GAUUCUGAAGGGGGAAAUCCUGUACGCUGUAUGUUGUAUUUGAAUAAUCCAUAAGCGUAUAGCUUUUCCCAUUCGGCGU	-	AaegL5_2:429778739..429778821:+ (83 b)	65	27	35	37	23	33	15	11	7	18	6	10	31	42.3333	11.3333	11	12.4781	8.42801	6.32957	12.5733	8.36148	10.9245	8.01435	9.76814	4.41803	10.4693	5.0472	13.9227	37.363	33.1368	0.169358	0.661273	0.974882	FALSE	12.1492	9.80776	0.313597	0.62932	0.97952	FALSE	19.7511	22.6373	-0.221365	0.649459
aae-miR-970	UCAUAAGACACACGCGGCUAU	aae-mir-970	AACGGUAUUGCGGCUUUCAUAGGUAGCUUGCGUUUGUCUUAGCUGGUAUUGAAUGUGAUAGGUAUCAUAAGACACACGCGGCUAUUUUUGAGAGUAUCAAGCAUCUUG	-	NIGP01000533:10091..10198:- (108 b)	1402	1156	1171	759	621	825	387	233	336	298	253	187	735	1243	246	318.667	269.143	360.844	211.769	257.923	225.76	273.113	206.77	206.907	212.065	173.326	212.823	260.354	888.653	1021.37	-0.198328	0.22737	0.952511	FALSE	272.281	275.666	-0.0274708	0.881427	0.97952	FALSE	557.679	699.867	-0.325389	0.0706977
aae-miR-980-5p	CGGCCGUUCAUUGGGUCAUCUAGC	aae-mir-980	ACUACAAUUCGGCCGUUCAUUGGGUCAUCUAGCUCGUGUUGGAAACAGUUAGCUGCCUAGUGAAGGGCAAUAUUGU	-	AaegL5_3:1054516..1054597:- (82 b)	32	14	16	29	24	15	9	6	17	27	8	6	22.6667	20.6667	13.6667	10.6667	6.14307	4.37008	2.89352	9.85477	8.72502	4.96569	4.80861	5.32808	10.7295	15.704	6.72959	8.35359	27.6208	16.2791	0.755973	0.118695	0.674687	FALSE	12.9586	9.17383	0.53291	0.425269	0.97952	FALSE	18.648	11.1283	0.7462	0.186307
aae-miR-980-3p	UAGCUGCCUAGUGAAGGGC	aae-mir-980	ACUACAAUUCGGCCGUUCAUUGGGUCAUCUAGCUCGUGUUGGAAACAGUUAGCUGCCUAGUGAAGGGCAAUAUUGU	-	AaegL5_3:1054516..1054597:- (82 b)	421	299	289	378	259	260	89	84	99	136	74	59	299	336.333	89.6667	90.6667	80.8198	93.3324	52.2642	128.452	94.1575	86.072	47.5518	74.5931	62.4836	79.1016	62.2487	82.1436	361.963	274.414	0.403715	0.0509713	0.47956	FALSE	93.9251	81.4814	0.220453	0.404803	0.97952	FALSE	164.657	187.998	-0.200099	0.421132
aae-miR-981	UUCGUUGUCGACGAAACCUGCA	aae-mir-981	AAACCUUGCCUGGAUCGGGUUUCGCGGCGAACGGGCUUCCACCAUGAUGAAUAGCAGUUCGUUGUCGACGAAACCUGCACAUUGCAAGGCA	-	AaegL5_1:118556334..118556424:+ (91 b)	2330	2013	1732	1487	1096	1434	507	256	397	506	300	242	1339	2025	349.333	386.667	447.292	628.355	313.223	505.312	398.443	474.72	270.885	227.331	250.565	294.304	252.36	336.928	1617.76	1680.09	-0.0529928	0.772512	0.974882	FALSE	371.201	329.656	0.166053	0.273092	0.973978	FALSE	667.11	1152.36	-0.785567	0.000188124
aae-miR-988-5p	GUGUGCUUUGUGACAAUGAGA	aae-mir-988	GCUGCGGGUGUGUGCUUUGUGACAAUGAGAUUCGGUUCGAUAUCAUCCCCUUGUUGCAAACCUCACGCUUGCGGU	-	AaegL5_2:93351368..93351450:+(83 b)	1050	777	1070	633	579	749	460	274	456	404	284	169	653.667	965.667	285.667	396.667	201.57	242.539	193.504	215.106	210.491	247.954	245.773	243.315	287.803	234.978	238.901	235.293	791.301	778.395	0.0255623	0.852895	0.995621	FALSE	300.476	342.097	-0.185271	0.254056	0.973978	FALSE	692.708	532.331	0.382963	0.00662744
aae-miR-988-3p	CCCCUUGUUGCAAACCUCACGC	aae-mir-988	GCUGCGGGUGUGUGCUUUGUGACAAUGAGAUUCGGUUCGAUAUCAUCCCCUUGUUGCAAACCUCACGCUUGCGGU	-	AaegL5_2:93351368..93351450:+ (83 b)	231	177	274	156	145	173	88	40	86	76	64	31	158	227.333	57	71.3333	44.3453	55.2503	49.5515	53.0119	52.7137	57.271	47.0175	35.5205	54.2786	44.2038	53.8368	43.1602	191.485	182.58	0.0713661	0.703274	0.974882	FALSE	60.1918	60.1658	-0.00479274	0.987412	0.992324	FALSE	121.994	124.786	-0.0163149	0.941702
aae-miR-989	UGUGAUGUGACGUAGUGGUAC	aae-mir-989	UUCAUCAUACGGUCAUGGGGGACCGCCGCUACCUCGCUUUCACUUGGUACCGAUUUCCCAUAAUCCAUGUGAUGUGACGUAGUGGUACCUUCCCUUGGCUAUUACAACACUUCCU	-	AaegL5_3:366439056..366439170:-(115 b)	206430	154094	290016	108728	97736	156590	205951	117621	184994	172385	153520	76685	121018	216847	134197	169522	39628.6	48100.2	52447.9	36947.9	35531.2	51838.5	110038	104449	116758	100264	129141	106766	146086	172367	-0.238666	0.156496	0.804838	FALSE	143217	145871	-0.0264948	0.871037	0.97952	FALSE	295252	117659	1.32733	1.37e-20
aae-miR-993	UACCCUGUAGUUCCGGGCUUUU	aae-mir-993	AGCGCUCCUCCGUGACCUACCCUGUAGUUCCGGGCUUUUGUGGUUUCUUUUAUUGUUAAUUAUCAGAAGCUCGUUUCUAUAGAGGUAUCUCACAGGGUGAA	-	AaegL5_1:310672010..310672110:- (101 b)	132	58	97	93	57	67	23	17	27	26	10	8	72.3333	95.6667	14.6667	22.3333	25.3402	18.1046	17.542	31.6032	20.7219	22.1801	12.2887	15.0962	17.041	15.1224	8.41199	11.1381	87.3364	74.5778	0.222317	0.420201	0.974882	FALSE	14.5725	19.5748	-0.389025	0.439466	0.97952	FALSE	39.632	50.8962	-0.375579	0.255289
aae-miR-996	UGACUAGAUUACAUGCUCGUC	aae-mir-996	AACUCAAUUUUCGUCGGCGUGCAUGAAUCUGGUGCACGGUUUUCCAGUUGUAAUAUCGCUUCGUGACUAGAUUACAUGCUCGUCUAUGAAGUUGAGAU	-	AaegL5_1:207012521..207012618:+ (98 b)	1149	885	1236	727	533	607	497	248	447	414	329	271	622.333	1090	338	397.333	220.575	276.251	223.524	247.049	193.768	200.945	265.542	220.227	282.123	240.795	276.755	377.304	752.966	879.803	-0.222839	0.123143	0.682021	FALSE	375.636	337.918	0.142032	0.454865	0.97952	FALSE	684.473	601.683	0.191806	0.200534
aae-miR-998	UAGCACCAUGAGAUUCAGC	aae-mir-998	AAGAACCAAUACCCGAACUGAACUCUCGUGGGUCUGCAGUUGAUAUUUCGAAAGCUUGUAGCACCAUGAGAUUCAGCUCCGGUGUUGGUUCG	-	AaegL5_3:75489577..75489668:- (92 b)	11115	8852	13284	6279	5846	6638	6044	3650	5733	4734	4357	1391	6254.33	11083.7	3494	5142.33	2133.76	2763.14	2402.34	2133.73	2125.27	2197.48	3229.25	3241.25	3618.37	2753.43	3665.11	1936.64	7584.48	8930.55	-0.235537	0.054415	0.47956	FALSE	3600.16	4443.46	-0.303137	0.213424	0.973978	FALSE	8994.2	6105.25	0.559189	1.36e-05
aae-miR-999	UGUUAACUGUAAGACUGUGUCU	aae-mir-999	GCAGGGACGCGGUCGUGCAGGAAAUUAUUUGGCAUUAGAUUCAAAUGUUAACUGUAAGACUGUGUCUUUGCGGGUGAUC	-	AaegL5_1:252222286..252222368:+ (83 b)	55363	37160	46348	34916	25539	41815	12192	6693	10350	13788	7140	7184	34090	46290.3	9370.67	9745	10628.1	11599.4	8381.8	11865.1	9284.51	13842.7	6514.06	5943.47	6532.37	8019.51	6006.16	10002	41081.2	37277.1	0.14023	0.352202	0.974882	FALSE	10033.7	8362.23	0.26261	0.0780042	0.787842	FALSE	16923.2	25501.4	-0.591394	1.36e-06
aae-miR-9a	UCUUUGGUUAUCUAGCUGUAUGA	aae-mir-9a-2	GUCAAAGUUCUCUUUGGUUAUCUAGCUGUAUGAGUGAAUUUAGAACAUCAUAAAGCUAGCAUACCGAAGUUAAUAGUUGAC	-	AaegL5_2:108461937..108462019:+(83 b)	53065	29073	50069	27313	26718	27876	21722	13220	18448	21742	13232	7605	27302.3	44069	14193	17796.7	10186.9	9075.09	9054.72	9281.5	9713.13	9228.24	11605.8	11739.5	11643.4	12645.8	11130.7	10588.2	33158	34690.6	-0.0652476	0.559469	0.974882	FALSE	14568.3	15416	-0.0812848	0.540228	0.97952	FALSE	31180.6	23681	0.396838	1.95e-05
aae-miR-9b	UCUUUGGUGAUUUUAGCUGUAUGC	aae-mir-9b	UCACGUUUAUUGGAUCUUUGGUGAUUUUAGCUGUAUGCUGAUACGUUUCUGAUUGCAUAUAGCUUUAUCACCAAAAACCUAAUGAAUGGUGA	-	AaegL5_2:335780562..335780653:-(92 b)	18455	6312	19573	8547	9711	9514	13346	9491	11278	13491	6323	2533	9257.33	14780	7449	11371.7	3542.82	1970.28	3539.68	2904.44	3530.36	3149.57	7130.63	8428.13	7118.08	7846.76	5318.9	3526.61	11267.7	11197.2	0.00881881	0.965082	0.995621	FALSE	7123.81	10000.3	-0.488772	0.0605791	0.708	FALSE	20207.9	7615.95	1.40756	8.12e-11
aae-miR-9c-5p	UCUUUGGUAUUCUAGCUGUAGA	aae-mir-9c	CUGAAUCUUUGGUAUUCUAGCUGUAGAAUGUUGAGCUUUGUGAUAUGGUAUCUUCUAAAGCUUUAGUACCAGAGGUCCAACUG	-	AaegL5_2:335810359..335810441:- (83 b)	118591	65627	112717	55466	57261	68637	52537	29340	45187	51271	29981	20982	60454.7	98978.3	34078	42354.7	22766	20485.4	20384.3	18848.4	20816.8	22722	28070	26054.3	28519.6	29820.7	25220	29212.5	73328.3	77959.1	-0.0883663	0.46908	0.974882	FALSE	35532.9	36394.3	-0.0345065	0.736488	0.97952	FALSE	73653	53219.2	0.46881	1.54e-06
aae-miR-9c-3p	UAAAGCUUUAGUACCAGAGGUC	aae-mir-9c	CUGAAUCUUUGGUAUUCUAGCUGUAGAAUGUUGAGCUUUGUGAUAUGGUAUCUUCUAAAGCUUUAGUACCAGAGGUCCAACUG	-	AaegL5_2:335810359..335810441:-(83 b)	751	432	620	404	296	365	263	156	227	252	155	163	355	601	190	215.333	144.17	134.848	112.124	137.287	107.609	120.832	140.518	138.53	143.27	146.571	130.386	226.939	429.156	477.447	-0.153489	0.319157	0.974882	FALSE	210.056	186.037	0.162834	0.43092	0.97952	FALSE	376.375	326.267	0.206794	0.152443
aae-miR-iab-4-3p	CGGUAUACCUUCAGUAUACGUAAC	aae-mir-iab-4-2	GCUUCAUGAACGUAUACUGAAUGUAUCCUGAGUGCUAUCUAUCCGGUAUACCUUCAGUAUACGUAACAGGAGGC	-	AaegL5_1:308965413..308965494:- (82 b)	14	22	22	16	9	14	5	1	3	3	11	8	13	19.3333	7.33333	3	2.68759	6.86727	3.97859	5.43712	3.27188	4.63465	2.67145	0.888013	1.89344	1.74489	9.25319	11.1381	15.6431	16.4329	-0.0421494	0.939233	0.995621	FALSE	9.33087	2.39244	1.86511	0.0630891	0.708	FALSE	4.85298	11.2786	-1.12867	0.154757
aae-miR-iab-4-5p	ACGUAUACUGAAUGUAUCCUGA	aae-mir-iab-4-2	GCUUCAUGAACGUAUACUGAAUGUAUCCUGAGUGCUAUCUAUCCGGUAUACCUUCAGUAUACGUAACAGGAGGC	-	AaegL5_1:308965413..308965494:-(82 b)	1460	944	1587	856	805	851	393	165	231	324	153	137	837.333	1330.33	204.667	263	280.278	294.668	287.001	290.886	292.652	281.72	209.976	146.522	145.795	188.448	128.703	190.74	1016.38	1056.31	-0.0561391	0.647471	0.974882	FALSE	212.811	221.085	-0.0574354	0.794357	0.97952	FALSE	447.064	721.38	-0.682548	3.34e-05
novel_102	uuugugcaccgauuguagcgaau	novel_102	uuugugcaccgauuguagcgaaucaagcaauugcaaucgcugcagucagugaccaca	-24.5	AaegL5_2:100796544..100796601:+	1	1	2	0	0	0	1	1	0	0	0	0	0	1.33333	0	0.666667	0.191971	0.312148	0.36169	0	0	0	0.53429	0.888013	0	0	0	0	0	1.06782	-2.25633	0.417626	0.974882	FALSE	0	0.631289	-1.59944	0.680277	0.97952	FALSE	1.26256	0.728869	0.730386	0.699531
novel_104	acucgaauaacaguaccauuca	novel_104	acucgaauaacaguaccauucauauaggaaauuccaaagaaaaugggacuguuaugcgaguaag	-22.8	AaegL5_1:156288219..156288283:+	3	0	0	0	0	1	0	0	0	0	0	0	0.333333	1	0	0	0.575913	0	0	0	0	0.331046	0	0	0	0	0	0	0.39044	0.694888	-0.717124	0.81591	0.990631	FALSE	0	0	NA	NA	NA	NA	0	0.471999	-0.546363	0.891626
novel_106	gcuguugcuggcucuaggcgg	novel_106	gccuggaggcagcaacagccgggcaaggaauuuuagagcggcuguugcuggcucuaggcgg	-41.4	AaegL5_2:127663666..127663727:-	1	0	2	2	1	2	2	1	0	0	1	0	1.66667	1	0.333333	1	0.191971	0	0.36169	0.679639	0.363543	0.662092	1.06858	0.888013	0	0	0.841199	0	1.99904	0.704912	1.42232	0.424627	0.974882	FALSE	0.387347	0.86487	-1.07394	0.691118	0.97952	FALSE	1.73407	0.475316	1.77745	0.361776
novel_107	aucggguguaauugaucgaaa	novel_107	cugaucaauuacauccgauuuuacgguaccguaaaaucggguguaauugaucgaaa	-36.3	AaegL5_2:247239289..247239345:-	5	4	3	1	2	5	4	0	1	3	0	0	2.66667	4	1	1.66667	0.959855	1.24859	0.542535	0.33982	0.727085	1.65523	2.13716	0	0.631147	1.74489	0	0	3.20879	3.3197	-0.0262359	0.981803	0.995621	FALSE	0.734219	1.20993	-0.600764	0.797061	0.97952	FALSE	2.45416	2.27785	0.250357	0.847327
novel_108	uugguguguucuacaaaguugu	novel_108	uugguguguucuacaaaguuguucaauuucagaagucacaaaaauuuguagaacacaccagc	-26.3	AaegL5_2:33869667..33869729:-	5	3	2	2	3	0	2	0	0	4	0	0	1.66667	3.33333	1.33333	0.666667	0.959855	0.936445	0.36169	0.679639	1.09063	0	1.06858	0	0	2.32652	0	0	2.08151	2.72015	-0.392731	0.776163	0.974882	FALSE	0.978958	0.467162	1.03241	0.725976	0.97952	FALSE	0.943019	1.86531	-0.779191	0.657712
novel_110	uacaaacgggugucugguucu	novel_110	aaccagacaaccguuugugcugaaaauuuaacuuauuggucauucacuggagguacaaacgggugucugguucu	-30.35	AaegL5_2:291963107..291963181:+	1	0	0	0	0	0	1	0	0	0	0	1	0	0.333333	0.333333	0.333333	0.191971	0	0	0	0	0	0.53429	0	0	0	0	1.39227	0	0.231629	-0.382991	0.925221	0.995621	FALSE	0.54198	0.233581	0.379455	0.91744	0.97952	FALSE	0.471509	0.157333	1.68738	0.646455
novel_114	uuacgaaaguuauggacgaau	novel_114	uuacgaaaguuauggacgaaucuguaaucggaaagauuucagauucguccauuacuuucguaaac	-38.2	AaegL5_3:224954701..224954766:-	20	15	22	10	12	9	3	2	1	5	0	2	10.3333	19	2.33333	2	3.83942	4.68223	3.97859	3.3982	4.36251	2.97942	1.60287	1.77603	0.631147	2.90815	0	2.78453	12.6265	15.2823	-0.275623	0.620301	0.974882	FALSE	2.30766	1.77177	0.412766	0.778918	0.97952	FALSE	3.56475	10.4478	-1.56948	0.0612093
novel_115	uaauugagaugaccuguaaugc	novel_115	auuacaagucaacucaauuucucccuauagggaguaauugagaugaccuguaaugc	-27.9	NIGP01001997:3901..3957:+	2	0	3	1	1	0	0	0	2	0	0	0	0.666667	1.66667	0	0.666667	0.383942	0	0.542535	0.33982	0.363543	0	0	0	1.26229	0	0	0	0.824916	1.17318	-0.569998	0.788472	0.974882	FALSE	0	0.551218	-1.46296	0.717447	0.97952	FALSE	1.13625	0.791641	0.504538	0.819464
novel_120	uuugacguucgagcggagacga	novel_120	uuugacguucgagcggagacgaauucacucguugcuauggccacauaaguaacacggcaccgcucaaucgucaacca	-26.4	AaegL5_3:209992166..209992243:-	2	3	5	0	5	4	2	1	2	1	2	0	3	3.33333	1	1.66667	0.383942	0.936445	0.904224	0	1.81771	1.32418	1.06858	0.888013	1.26229	0.581629	1.6824	0	3.72013	2.73518	0.446888	0.716415	0.974882	FALSE	1.01943	1.41609	-0.438116	0.803394	0.97952	FALSE	2.87032	1.87028	0.648479	0.595648
novel_122	uucugaaaugaacuuugugga	novel_122	uucugaaaugaacuuuguggauuuacucggaaaaaaaucugauuuucuuucgaggaaauccacuaaguuuauuccacaauguuug	-28.7	AaegL5_3:290280641..290280726:-	13	6	6	15	5	15	1	3	0	6	6	4	11.6667	8.33333	5.33333	1.33333	2.49562	1.87289	1.08507	5.0973	1.81771	4.96569	0.53429	2.66404	0	3.48978	5.0472	5.56906	13.9136	6.60847	1.07873	0.118534	0.674687	FALSE	5.96044	1.4267	2.21228	0.0739943	0.786676	FALSE	2.84465	4.5206	-0.830517	0.479421
novel_126	auuuucggcaauagcuggcacu	novel_126	ugccggcuguugccgguaguucuggaaguaaucguguaguauuuucggcaauagcuggcacu	-31.3	AaegL5_3:137837170..137837232:-	1	3	0	0	0	0	2	0	2	0	0	1	0	1.33333	0.333333	1.33333	0.191971	0.936445	0	0	0	0	1.06858	0	1.26229	0	0	1.39227	0	1.32035	-2.52257	0.373631	0.974882	FALSE	0.54198	1.01838	-1.36319	0.586612	0.97952	FALSE	2.07927	0.917991	1.35262	0.447481
novel_132	ucggcaauguuuuggaacgug	novel_132	ucggcaauguuuuggaacguguaaaaauacgacaaguugucgaag	-12.6	AaegL5_3:95229945..95229990:-	1	3	5	3	5	14	1	0	1	3	0	1	7.33333	3	1.33333	0.666667	0.191971	0.936445	0.904224	1.01946	1.81771	4.63465	0.53429	0	0.631147	1.74489	0	1.39227	8.80426	2.50355	1.84711	0.0614704	0.491764	FALSE	1.2762	0.50919	1.24804	0.568455	0.97952	FALSE	1.03964	1.71295	-0.58978	0.731068
novel_139	auuuuaauuuugucaagacuga	novel_139	agucuugagaaaauuaaaaacuguauuuuuuuauuuuguccauaauaaaacaacaguauuuuaauuuugucaagacuga	-26	AaegL5_1:84502601..84502680:+	8	13	8	31	12	10	5	1	1	2	3	2	17.6667	9.66667	2.33333	2.33333	1.53577	4.05793	1.44676	10.5344	4.36251	3.31046	2.67145	0.888013	0.631147	1.16326	2.5236	2.78453	21.275	8.46395	1.37908	0.0298943	0.461226	TRUE	2.73548	1.84122	0.479021	0.716852	0.97952	FALSE	3.71672	5.82678	-0.548513	0.580882
novel_140	auaagugcucuggagacaaca	novel_140	gugucuucgagggauuuauucuuugugaaucggagaauaagugcucuggagacaaca	-25.1	AaegL5_3:102896510..102896567:-	3	1	1	4	1	6	0	0	5	0	0	1	3.66667	1.66667	0.333333	1.66667	0.575913	0.312148	0.180845	1.35928	0.363543	1.98628	0	0	3.15573	0	0	1.39227	4.34728	1.29444	1.73942	0.180248	0.846384	FALSE	0.54198	1.37804	-1.76504	0.527022	0.97952	FALSE	2.84064	0.884544	1.69691	0.319505
novel_147	accgcuaaaggauuuguaucgu	novel_147	gguuacaaaucguauggcgaguuuaaaaauuauaaaaaccgcuaaaggauuuguaucgu	-17.3	AaegL5_3:206448229..206448288:-	1	0	0	2	1	0	0	0	1	0	0	0	1	0.333333	0	0.333333	0.191971	0	0	0.679639	0.363543	0	0	0	0.631147	0	0	0	1.21816	0.231629	2.06307	0.424854	0.974882	FALSE	0	0.275609	-0.626814	0.877915	0.97952	FALSE	0.568127	0.157333	1.68739	0.630038
novel_150	auaacaaaugcacugaagaca	novel_150	ucuucagcgcauuuguucauugagugauaaauaacaaaugcacugaagaca	-21.3	AaegL5_1:32193579..32193630:+	3	0	1	0	0	1	0	0	0	0	0	4	0.333333	1.33333	1.33333	0	0.575913	0	0.180845	0	0	0.331046	0	0	0	0	0	5.56906	0.39044	0.931529	-1.14147	0.665678	0.974882	FALSE	2.16792	0	3.6847	0.229171	0.973978	FALSE	0	0.630991	-0.963675	0.789046
novel_152	cagacguuuccauuugacucggu	novel_152	uaguccuggguaacgucugcugaacuuagcagacguuuccauuugacucggu	-23	AaegL5_3:183466189..183466241:+	1	0	1	2	0	1	0	0	6	0	0	0	1	0.666667	0	2	0.191971	0	0.180845	0.679639	0	0.331046	0	0	3.78688	0	0	0	1.17692	0.468271	1.24178	0.590834	0.974882	FALSE	0	1.65365	-3.02016	0.361773	0.97952	FALSE	3.40876	0.316325	3.32585	0.0963929
novel_154	uuagugcgacgaagacaccgaac	novel_154	cugacgucuucaccgcacuguucagcauaagaugacgaauuagugcgacgaagacaccgaac	-21.5	AaegL5_1:155654387..155654449:+	0	2	2	1	2	0	1	1	0	3	6	0	1	1.33333	3	0.666667	0	0.624297	0.36169	0.33982	0.727085	0	0.53429	0.888013	0	1.74489	5.0472	0	1.25659	1.1991	0.0999432	0.959413	0.995621	FALSE	3.0583	0.631289	2.37708	0.191659	0.973978	FALSE	1.26256	0.825088	0.610717	0.763115
novel_163	uaagugcgaugaugacaccaau	novel_163	uagugucuucaccgcacuuauucagcaugauacgacgaauaagugcgaugaugacaccaau	-26.1	AaegL5_2:227548975..227549036:-	3	1	3	0	1	0	2	0	0	0	0	0	0.333333	2.33333	0	0.666667	0.575913	0.312148	0.542535	0	0.363543	0	1.06858	0	0	0	0	0	0.431675	1.76772	-2.03928	0.326733	0.974882	FALSE	0	0.467162	-1.30191	0.74799	0.97952	FALSE	0.943019	1.20253	-0.186923	0.922026
novel_164	ugcaucuuucgguuacuacaauggc	novel_164	caucguagaagcgaacagaugcgaauuuuauuauugcaucuuucgguuacuacaauggc	-20	AaegL5_3:165297425..165297484:+	3	1	5	3	5	6	6	0	2	7	1	0	4.66667	3	2.66667	2.66667	0.575913	0.312148	0.904224	1.01946	1.81771	1.98628	3.20574	0	1.26229	4.07141	0.841199	0	5.68074	2.241	1.29796	0.218596	0.952511	FALSE	2.10052	1.95271	0.156625	0.924714	0.97952	FALSE	3.96531	1.52051	1.43748	0.255782
novel_170	ugauuaauuguuucaagaggugu	novel_170	ucccaugaaaaauuaaucacuguuaauuauugggugcagugauuaauuguuucaagaggugu	-19.5	AaegL5_1:278295855..278295917:-	7	0	4	2	0	8	1	1	0	2	0	1	3.33333	3.66667	1	0.666667	1.3438	0	0.723379	0.679639	0	2.64837	0.53429	0.888013	0	1.16326	0	1.39227	3.91001	2.56797	0.56735	0.675251	0.974882	FALSE	1.03146	0.631289	0.763303	0.735013	0.97952	FALSE	1.26256	1.7373	-0.568147	0.753765
novel_172	uugaugcggaauugaauugc	novel_172	gauguaaucgcaucucggcuauuagcaaccuucaacgugguggaggaguguuaauugcaguugaugcggaauugaauugc	-26.2	AaegL5_2:198046106..198046186:-	5	1	6	2	1	0	2	0	1	2	5	1	1	4	2.66667	1	0.959855	0.312148	1.08507	0.679639	0.363543	0	1.06858	0	0.631147	1.16326	4.206	1.39227	1.21816	2.9409	-1.30261	0.394184	0.974882	FALSE	2.96819	0.742771	1.87565	0.240835	0.973978	FALSE	1.51115	1.99417	-0.311526	0.835313
novel_174	gaggaacuccuaauaaauuauu	novel_174	gaggaacuccuaauaaauuauuggaggaacuucaguguaauugcuuuaggaacuccgcag	-16.3	AaegL5_1:29204295..29204355:+	0	0	0	0	0	0	0	0	3	0	3	0	0	0	1	1	0	0	0	0	0	0	0	0	1.89344	0	2.5236	0	0	0	NA	NA	NA	NA	1.16204	0.826826	0.466046	0.864063	0.97952	FALSE	1.70438	0	4.07593	0.176272
novel_177	uguugacugacuccuaccga	novel_177	gguagguacucaguugacaacugaaaacauguugacugacuccuaccga	-21.8	AaegL5_3:396092308..396092357:+	1	0	5	0	0	0	0	1	0	0	0	0	0	2	0	0.333333	0.191971	0	0.904224	0	0	0	0	0.888013	0	0	0	0	0	1.41484	-2.68891	0.327463	0.974882	FALSE	0	0.397708	-0.626814	0.877915	0.97952	FALSE	0.791048	0.95229	-0.611328	0.796027
novel_178	auaaaugcgacgaagacacug	novel_178	guguuuucaccacauuuauucaacacaauaugacgaauaaaugcgacgaagacacug	-18.9	AaegL5_2:383863775..383863832:+	0	3	3	4	1	5	0	0	2	0	0	1	3.33333	2	0.333333	0.666667	0	0.936445	0.542535	1.35928	0.363543	1.65523	0	0	1.26229	0	0	1.39227	3.95684	1.79864	1.21097	0.359822	0.974882	FALSE	0.54198	0.551218	-0.463975	0.887417	0.97952	FALSE	1.13625	1.23763	-0.0539007	0.979824
novel_179	uuauaaaaugguuaucggauuauu	novel_179	aaauucgauagccaauuucuaauagcuacuagacuauuauaaaaugguuaucggauuauu	-21.8	AaegL5_2:414150986..414151046:-	0	0	0	2	3	1	0	1	1	0	0	0	2	0	0	0.666667	0	0	0	0.679639	1.09063	0.331046	0	0.888013	0.631147	0	0	0	2.47195	0	4.04168	0.0555046	0.47956	FALSE	0	0.673316	-1.68501	0.657478	0.97952	FALSE	1.35918	0	3.6805	0.193244
novel_181	caucuggauuacucuuca	novel_181	caucuggauuacucuucaugccuuuucugauaauggguucagaauuuccacccuucgcccacgcaugguugguuuccagauggu	-26.9	AaegL5_1:107413187..107413271:+	0	0	0	0	0	0	0	1	5	2	1	2	0	0	1.66667	2	0	0	0	0	0	0	0	0.888013	3.15573	1.16326	0.841199	2.78453	0	0	NA	NA	NA	NA	1.96079	1.77575	0.0939153	0.953263	0.986819	FALSE	3.63168	0	5.14739	0.0156192
novel_182	acaagacagcgauuugcaguaaggc	novel_182	uuuugcaugguuguguuuuaccauauucguugccaaaaugacaacauuaugguaaacaagacagcgauuugcaguaaggc	-21.5	AaegL5_3:233899551..233899631:-	1	0	3	0	2	0	0	0	0	1	0	1	0.666667	1.33333	0.666667	0	0.191971	0	0.542535	0	0.727085	0	0	0	0	0.581629	0	1.39227	0.863349	0.941553	-0.203615	0.931307	0.995621	FALSE	0.78672	0	2.20989	0.537889	0.97952	FALSE	0	0.634308	-0.970569	0.787228
novel_183	uuuucucgacuagugcgaacga	novel_183	uuuucucgacuagugcgaacgauacaaucgccaucagucgcccucacucgaggaaaac	-16.6	AaegL5_2:330887299..330887357:+	2	1	0	1	0	2	0	0	1	0	2	0	1	1	0.666667	0.333333	0.383942	0.312148	0	0.33982	0	0.662092	0	0	0.631147	0	1.6824	0	1.17412	0.826165	0.541088	0.798757	0.980293	FALSE	0.774693	0.275609	1.30146	0.694364	0.97952	FALSE	0.568127	0.568219	0.190084	0.942889
novel_184	cugaaggcggucugcacucgg	novel_184	cugaaggcggucugcacucggaauauucuguucgccauuuuuggcuuacagcaauucucagucagcaggauguuaucuaaa	-26.5	NIGP01000518:21906..21987:+	180	206	237	153	140	152	87	61	64	76	47	47	148.333	207.667	56.6667	70.6667	34.5548	64.3026	42.8602	51.9924	50.896	50.319	46.4832	54.1688	40.3934	44.2038	39.5364	65.4365	179.947	172.536	0.0697563	0.756396	0.974882	FALSE	62.2786	62.2207	-0.0083015	0.977284	0.987056	FALSE	125.635	118.233	0.0887241	0.739644
novel_185	gaucuggcggcgaugauuguca	novel_185	cagaucauuguugcgcagaggcuuaucaacaggugagaucuggcggcgaugauuguca	-27.1	AaegL5_3:359600110..359600168:-	1	1	0	1	0	2	1	0	1	2	0	0	1	0.666667	0.666667	0.666667	0.191971	0.312148	0	0.33982	0	0.662092	0.53429	0	0.631147	1.16326	0	0	1.17412	0.594536	1.0609	0.638843	0.974882	FALSE	0.489479	0.50919	0.126277	0.965376	0.986819	FALSE	1.03964	0.410886	1.50974	0.509228
novel_187	cucggcuggguauugaaccca	novel_187	cucggcuggguauugaacccaggacucuuguaugcuagacgagcgucuagcauacaagaguccuggguucaaaucccagccgagcacgug	-76.1	AaegL5_3:298405614..298405704:+	0	1	2	1	0	0	0	0	0	0	0	0	0.333333	1	0	0	0	0.312148	0.36169	0.33982	0	0	0	0	0	0	0	0	0.393241	0.836189	-0.927695	0.733466	0.974882	FALSE	0	0	NA	NA	NA	NA	0	0.571536	-0.788242	0.833659
novel_188	aaaagucguaauguugcucucaauu	novel_188	aaaagucguaauguugcucucaauugggcaaaauguuuauuuagaguuacugaacuugaguuc	-10.36	AaegL5_2:35466449..35466512:-	1	0	2	2	2	1	2	0	1	0	0	0	1.66667	1	0	1	0.191971	0	0.36169	0.679639	0.727085	0.331046	1.06858	0	0.631147	0	0	0	2.04027	0.704912	1.44258	0.416556	0.974882	FALSE	0	0.742771	-1.88904	0.601004	0.97952	FALSE	1.51115	0.475316	1.67306	0.400623
novel_189	uuucauuuuucguagacucagu	novel_189	ugaguauucugaagauugaaacguuaauugaauuaacaaccuuuucauuuuucguagacucagu	-13.3	AaegL5_2:269353554..269353618:+	3	2	5	2	3	2	1	0	1	0	0	0	2.33333	3.33333	0	0.666667	0.575913	0.624297	0.904224	0.679639	1.09063	0.662092	0.53429	0	0.631147	0	0	0	2.86239	2.60391	0.119991	0.92103	0.995621	FALSE	0	0.50919	-1.38456	0.732274	0.97952	FALSE	1.03964	1.77406	-0.661496	0.687143
novel_190	uagauagaaaacgauugagaagug	novel_190	uagauagaaaacgauugagaagugagguucgguucuacuggaacacguggccuuagguuucuggaaugugcugacuuuu	-20.5	AaegL5_1:229128284..229128363:-	7	0	1	0	5	4	2	0	0	2	4	2	3	2.66667	2.66667	0.666667	1.3438	0	0.180845	0	1.81771	1.32418	1.06858	0	0	1.16326	3.3648	2.78453	3.72013	1.85805	0.934712	0.521775	0.974882	FALSE	3.12283	0.467162	2.51883	0.152766	0.973978	FALSE	0.943019	1.26032	-0.294368	0.894414
novel_191	uguuuuguuuuuaaauuguucggcc	novel_191	uguuuuguuuuuaaauuguucggccgauuuuggaaucggccgaaagcaaauuaauaauuuucggau	-20.2	AaegL5_3:50859245..50859311:+	0	0	0	0	0	4	0	0	0	0	0	0	1.33333	0	0	0	0	0	0	0	0	1.32418	0	0	0	0	0	0	1.56176	0	3.39211	0.243266	0.952511	FALSE	0	0	NA	NA	NA	NA	0	0	NA	NA
novel_192	ugcggaucuuuccgagcccagu	novel_192	ugcggaucuuuccgagcccagucgauucaacgccaucgaccgguucgguuuugcuuugcggu	-23.2	AaegL5_3:316960925..316960987:-	0	3	2	0	0	2	0	1	0	0	0	0	0.666667	1.66667	0	0.333333	0	0.936445	0.36169	0	0	0.662092	0	0.888013	0	0	0	0	0.780881	1.562	-0.933605	0.667115	0.974882	FALSE	0	0.397708	-0.626814	0.877915	0.97952	FALSE	0.791048	1.07864	-0.704693	0.760775
novel_197	cagacuuauuuuuggcagaucg	novel_197	aucugucaaaaauaagucuacucuggagcagacuuauuuuuggcagaucg	-25.7	AaegL5_3:398319256..398319306:+	0	3	0	0	0	0	0	0	0	0	0	0	0	1	0	0	0	0.936445	0	0	0	0	0	0	0	0	0	0	0	1.08872	-2.23806	0.503033	0.974882	FALSE	0	0	NA	NA	NA	NA	0	0.760658	-1.17478	0.767525
novel_198	cugaaacugaagugcuucucagc	novel_198	uauccauaauggcacucagguugcaguaccuccugaaacugaagugcuucucagc	-14.3	AaegL5_2:392403578..392403633:+	0	0	1	1	0	2	1	0	0	0	0	0	1	0.333333	0	0.333333	0	0	0.180845	0.33982	0	0.662092	0.53429	0	0	0	0	0	1.17412	0.236641	2.02267	0.437606	0.974882	FALSE	0	0.233581	-0.626814	0.877915	0.97952	FALSE	0.471509	0.158991	1.68738	0.646155
novel_199	auguuucgaaauugagagcuuucg	novel_199	auguuucgaaauugagagcuuucggaugucgcguguaugugcacguuccgaaggagcuucgaaagaaauuaga	-24.5	AaegL5_1:3503886..3503959:-	2	0	2	1	0	0	0	1	0	1	1	0	0.333333	1.33333	0.666667	0.333333	0.383942	0	0.36169	0.33982	0	0	0	0.888013	0	0.581629	0.841199	0	0.393241	0.936541	-1.14865	0.660454	0.974882	FALSE	0.632086	0.397708	1.10785	0.702483	0.97952	FALSE	0.791048	0.632649	-0.0348596	0.988584
novel_201	ucgagcugucgaucggucgug	novel_201	cgacuggcgacagcgcgcuugacuugagaugcgcugaaucgagcugucgaucggucgug	-25.7	AaegL5_3:51460364..51460423:+	1	0	0	0	0	0	0	0	0	0	0	0	0	0.333333	0	0	0.191971	0	0	0	0	0	0	0	0	0	0	0	0	0.231629	-0.382991	0.925221	0.995621	FALSE	0	0	NA	NA	NA	NA	0	0.157333	0.725608	0.858861
novel_202	uuugugcuggucccauauggggc	novel_202	uuugugcuggucccauauggggcuaugcugcacuguuuugauaugcaccaagcuauggggcucugcacaaaaa	-29	AaegL5_2:422629193..422629266:+	1	1	0	0	1	1	2	0	0	0	0	0	0.666667	0.666667	0	0.666667	0.191971	0.312148	0	0	0.363543	0.331046	1.06858	0	0	0	0	0	0.822115	0.594536	0.517341	0.833784	0.995621	FALSE	0	0.467162	-1.30191	0.74799	0.97952	FALSE	0.943019	0.410886	1.409	0.58116
novel_204	acaauuucuguauuagcaacga	novel_204	guugcaaauacaaaaaaugucaauacauauacuguaagagaaucugacaauuucuguauuagcaacga	-17.6	AaegL5_1:78544801..78544869:-	3	0	8	1	1	3	0	0	0	0	0	0	1.66667	3.66667	0	0	0.575913	0	1.44676	0.33982	0.363543	0.993138	0	0	0	0	0	0	1.99624	2.58802	-0.414173	0.776461	0.974882	FALSE	0	0	NA	NA	NA	NA	0	1.74393	-2.42585	0.340853
novel_206	guauauucuaucuguugaagcugau	novel_206	guauauucuaucuguugaagcugauguguaguaacccgcgacuuauguuagcuacgcaaucagauccu	-16.8	AaegL5_1:64141151..64141219:-	4	0	1	0	0	3	0	0	1	1	0	0	1	1.66667	0.333333	0.333333	0.767884	0	0.180845	0	0	0.993138	0	0	0.631147	0.581629	0	0	1.17132	1.16316	-0.023355	0.991279	0.995621	FALSE	0.24474	0.275609	0.309413	0.939501	0.983312	FALSE	0.568127	0.788324	-0.34131	0.89184
novel_22	ucccagccggucucuagagua	novel_22	ucucugcgugaucuguggggguuugaaagcacucgacuagcauacaaauguccugaguuugaaucccagccggucucuagagua	-26.5	AaegL5_1:100807234..100807318:-	232	186	192	55	54	74	831	436	828	389	397	211	61	203.333	332.333	698.333	44.5373	58.0596	34.7222	18.6901	19.6313	24.4974	443.995	387.174	522.59	226.254	333.956	293.768	73.8313	166.674	-1.16748	1.76e-06	0.000126948	TRUE	363.338	595.711	-0.717322	0.00058874	0.0396418	TRUE	1207.13	114.188	3.41381	1.79e-73
novel_36	acagucacuucacucgaguuga	novel_36	gacucgagugaggugacucgccguguaaaucaaauggacagucacuucacucgaguuga	-34.9	AaegL5_2:413337496..413337555:-	0	4	3	0	0	9	14	0	2	1	2	0	3	2.33333	1	5.33333	0	1.24859	0.542535	0	0	2.97942	7.48006	0	1.26229	0.581629	1.6824	0	3.51396	2.16155	0.758583	0.637172	0.974882	FALSE	1.01943	3.82135	-1.90242	0.266671	0.973978	FALSE	7.73739	1.49118	2.4985	0.0655236
novel_40	gaaggaacucccggugugauauu	novel_40	gaaggaacucccggugugauauucgaaguuacaauuggauagcauaucacagcaguaguuaccuacc	-16.4	AaegL5_3:309335838..309335905:-	24	8	8	2	3	13	182	95	157	160	82	58	6	13.3333	100	144.667	4.6073	2.49719	1.44676	0.679639	1.09063	4.3036	97.2408	84.3612	99.0901	93.0607	68.9783	80.7514	7.15723	10.3555	-0.532288	0.513182	0.974882	FALSE	102.356	123.565	-0.262712	0.234294	0.973978	FALSE	250.16	7.07635	5.12397	4.38e-57
novel_46	agccauuguugguguagauug	novel_46	aaugaaggggcaacaaauggauucaacgaaguagauaauuccuuaucuucauugacaugauguagccauuguugguguagauug	-14.3	AaegL5_3:105876865..105876949:+	36	23	38	11	30	11	27	16	27	25	13	2	17.3333	32.3333	13.3333	23.3333	6.91096	7.17941	6.87211	3.73802	10.9063	3.64151	14.4258	14.2082	17.041	14.5407	10.9356	2.78453	21.5707	25.6779	-0.263709	0.594987	0.974882	FALSE	12.238	20.1115	-0.644976	0.270438	0.973978	FALSE	40.727	17.5374	1.21776	0.000809482
novel_47	aaaggaacuucuguugugaucu	novel_47	aaaggaacuucuguugugaucugagcugaauuuacaucacaguagcuguacuuuaa	-12.9	AaegL5_3:309335646..309335702:-	6	3	7	1	4	2	99	64	87	65	24	21	2.33333	5.33333	36.6667	83.3333	1.15183	0.936445	1.26591	0.33982	1.45417	0.662092	52.8947	56.8328	54.9098	37.8059	20.1888	29.2376	2.90082	4.13498	-0.537989	0.628111	0.974882	FALSE	36.586	72.5558	-0.957761	0.00247655	0.125066	TRUE	146.734	2.8176	5.66608	5.88e-40
novel_52	augccgaaccggucgaauacaca	novel_52	aguauucauucgguuggcuaucggguacuacacgcgcaauauagaacgaaugccgaaccggucgaauacaca	-21.4	AaegL5_2:439707838..439707910:-	28	27	24	28	19	13	9	3	6	10	3	1	20	26.3333	4.66667	6	5.37519	8.42801	4.34028	9.51495	6.90731	4.3036	4.80861	2.66404	3.78688	5.81629	2.5236	1.39227	24.2883	21.9635	0.162722	0.729382	0.974882	FALSE	4.15142	4.94901	-0.181584	0.849902	0.97952	FALSE	10.0255	15.067	-0.533287	0.369711
novel_55	uucgcauugaucucugccaacaga	novel_55	uggcuucauuggcagaauuaaugcuuagcgaaauuucgcauugaucucugccaacaga	-19.22	AaegL5_1:210488717..210488775:-	0	0	0	0	0	0	0	0	0	0	5	4	0	0	3	0	0	0	0	0	0	0	0	0	0	0	4.206	5.56906	0	0	NA	NA	NA	NA	4.10465	0	4.62296	0.0317148	0.640638	TRUE	0	0	NA	NA
novel_56	uuccaggugggauuuaucugauuu	novel_56	uuccaggugggauuuaucugauuugugaauaugguaccauaacagaauuuuccaucugaacga	-17	AaegL5_1:44427202..44427265:-	6	1	10	2	4	0	6	1	3	3	4	2	2	5.66667	3	3.33333	1.15183	0.312148	1.80845	0.679639	1.45417	0	3.20574	0.888013	1.89344	1.74489	3.3648	2.78453	2.51318	4.11909	-0.763104	0.544098	0.974882	FALSE	3.36757	2.62602	0.284965	0.802684	0.97952	FALSE	5.32449	2.78747	0.941932	0.359124
novel_58	gaaugucagucuguaauggaaug	novel_58	gaaugucagucuguaauggaauggaauuccuguacauuccauucuugcugcuauagcu	-15.6	AaegL5_3:6896619..6896677:+	20	14	14	12	10	14	3	4	7	6	1	2	12	16	3	4.66667	3.83942	4.37008	2.53183	4.07784	3.63543	4.63465	1.60287	3.55205	4.41803	3.48978	0.841199	2.78453	14.5018	13.0263	0.167073	0.765325	0.974882	FALSE	2.93974	4.22084	-0.469968	0.664649	0.97952	FALSE	8.55561	8.92228	-0.0820019	0.905772
novel_71	uuuguuggaguacccggaagca	novel_71	uuucugggauccuguucaagcugcauggagccacaguuuguuggaguacccggaagca	-22.2	AaegL5_3:367360846..367360904:+	4	2	9	1	4	3	1	2	0	1	1	0	2.66667	5	0.666667	1	0.767884	0.624297	1.6276	0.33982	1.45417	0.993138	0.53429	1.77603	0	0.581629	0.841199	0	3.29126	3.7821	-0.232653	0.835649	0.995621	FALSE	0.632086	1.029	-0.50968	0.822051	0.97952	FALSE	2.05361	2.56736	-0.472986	0.734711
novel_80	ccaauagagaucaacgacguggugg	novel_80	ccaauagagaucaacgacgugguggugauuguagacccgaaacuaccucggaacuguuggccaaagg	-16.5	AaegL5_1:162913591..162913658:-	4	2	13	7	5	5	2	4	2	1	0	2	5.66667	6.33333	1	2.66667	0.767884	0.624297	2.35098	2.37874	1.81771	1.65523	1.06858	3.55205	1.26229	0.581629	0	2.78453	6.86326	4.72867	0.506034	0.572152	0.974882	FALSE	1.3287	2.60921	-1.08759	0.487188	0.97952	FALSE	5.24347	3.20333	0.608807	0.557876
novel_83	cggcuguuucugccucuaggcg	novel_83	gccuagaggcagcaacagccgcucaaaauuuccuugcgcggcuguuucugccucuaggcg	-45.6	AaegL5_3:133362430..133362490:-	2	1	4	0	2	0	1	0	0	0	4	0	0.666667	2.33333	1.33333	0.333333	0.383942	0.312148	0.723379	0	0.727085	0	0.53429	0	0	0	3.3648	0	0.863349	1.77273	-1.09783	0.569431	0.974882	FALSE	1.54939	0.233581	2.28931	0.419456	0.97952	FALSE	0.471509	1.20418	-0.92671	0.656714
novel_85	uuugauuggauuucguggugugcga	novel_85	gcugcuugcuguuguuuuggugcugauuuugauuggauuucguggugugcga	-6.3	NIGP01001744:21527..21579:-	5	1	5	2	5	4	5	3	3	1	0	0	3.66667	3.66667	0.333333	3.66667	0.959855	0.312148	0.904224	0.679639	1.81771	1.32418	2.67145	2.66404	1.89344	0.581629	0	0	4.50662	2.70426	0.687939	0.528458	0.974882	FALSE	0.24474	3.18786	-3.00649	0.0887508	0.809469	FALSE	6.43507	1.83518	1.75035	0.0705074
novel_86	caaaucuggagaagaaguucuggg	novel_86	caaaucuggagaagaaguucuggggugaagccauuucaacaucuaauccagaauauuccacc	-18.2	AaegL5_1:110565436..110565498:+	3	0	7	2	3	2	1	1	5	4	0	1	2.33333	3.33333	1.66667	2.33333	0.575913	0	1.26591	0.679639	1.09063	0.662092	0.53429	0.888013	3.15573	2.32652	0	1.39227	2.86239	2.35138	0.222029	0.867503	0.995621	FALSE	1.52094	2.00933	-0.34633	0.830029	0.97952	FALSE	4.10319	1.58494	1.31464	0.323643
novel_87	cuugggacgaucuccacacag	novel_87	guguggaaaucgucccaagcaucgaaggacugcuugggacgaucuccacacag	-40.2	AaegL5_2:389977446..389977499:+	0	1	3	0	2	1	0	0	0	0	0	0	1	1.33333	0	0	0	0.312148	0.542535	0	0.727085	0.331046	0	0	0	0	0	0	1.25379	1.07283	0.21259	0.915784	0.995621	FALSE	0	0	NA	NA	NA	NA	0	0.730527	-1.14951	0.738312
novel_88	ucacaucuuccgagcucuccug	novel_88	agcucagagcucggaagcugcgaguggaugcagaaaaaaucacaucuuccgagcucuccug	-23.8	AaegL5_1:27443795..27443856:+	0	3	5	0	0	2	0	0	0	1	0	0	0.666667	2.66667	0.333333	0	0	0.936445	0.904224	0	0	0.662092	0	0	0	0.581629	0	0	0.780881	2.27193	-1.50103	0.450401	0.974882	FALSE	0.24474	0	1.2712	0.755182	0.97952	FALSE	0	1.55562	-2.23149	0.401552
novel_89	uuuaguuaugccagcagccacc	novel_89	uuuaguuaugccagcagccaccgacgauccuaucacaucgguggcugcuggcauaacugaaa	-44.7	AaegL5_1:179223791..179223853:+	0	0	2	0	0	0	0	0	0	0	0	0	0	0.666667	0	0	0	0	0.36169	0	0	0	0	0	0	0	0	0	0	0.473283	-1.14964	0.776343	0.974882	FALSE	0	0	NA	NA	NA	NA	0	0.317983	-0.032044	0.993681
novel_90	gaagacagaacucgacugaua	novel_90	aucagucgaguucuaucuucugcggauacuuggucagaagacagaacucgacugaua	-33	AaegL5_2:236214962..236215019:-	1	0	1	3	0	0	0	0	0	0	0	0	1	0.666667	0	0	0.191971	0	0.180845	1.01946	0	0	0	0	0	0	0	0	1.17972	0.468271	1.24829	0.613997	0.974882	FALSE	0	0	NA	NA	NA	NA	0	0.316325	-0.0269547	0.994685
novel_91	cugaggucgaauuuguaacguuu	novel_91	cugaggucgaauuuguaacguuuugauaauguauguuaauaaauaucuaucaacaacggauugaaguguuuaacugcagaaagu	-14.26	AaegL5_3:261707521..261707605:-	4	2	2	1	2	2	0	1	1	1	1	0	1.66667	2.66667	0.666667	0.666667	0.767884	0.624297	0.36169	0.33982	0.727085	0.662092	0	0.888013	0.631147	0.581629	0.841199	0	2.03747	2.12561	-0.0651523	0.96245	0.995621	FALSE	0.632086	0.673316	0.0990462	0.967657	0.986819	FALSE	1.35918	1.45442	-0.217703	0.895971
novel_92	cacuaaaguuaauaccggauua	novel_92	aaucucggauuaacuuuagugccccgaaaucggcgcacuaaaguuaauaccggauua	-31.5	AaegL5_3:319495499..319495556:-	1	0	3	0	0	0	0	0	0	0	0	0	0	1.33333	0	0	0.191971	0	0.542535	0	0	0	0	0	0	0	0	0	0	0.941553	-2.10314	0.507469	0.974882	FALSE	0	0	NA	NA	NA	NA	0	0.634308	-0.970569	0.787228
novel_93	aagcgacuaggucgaaggaucga	novel_93	ugauccuguccucgucguccgcccccgcaggagcaagcgacuaggucgaaggaucga	-24.8	AaegL5_2:181599349..181599406:+	4	1	1	0	1	0	0	1	1	0	0	0	0.333333	2	0	0.666667	0.767884	0.312148	0.180845	0	0.363543	0	0	0.888013	0.631147	0	0	0	0.431675	1.52606	-1.82434	0.404511	0.974882	FALSE	0	0.673316	-1.68501	0.657478	0.97952	FALSE	1.35918	1.04188	0.255569	0.887269
novel_95	cgacgagugaauuucuugcaccuga	novel_95	caaacaagaaauugaacggagguguugccuuucgacgagugaauuucuugcaccuga	-12.5	AaegL5_3:258159339..258159396:-	2	2	1	0	2	0	0	0	0	0	1	0	0.666667	1.66667	0.333333	0	0.383942	0.624297	0.180845	0	0.727085	0	0	0	0	0	0.841199	0	0.863349	1.42571	-0.737658	0.716983	0.974882	FALSE	0.387347	0	1.34425	0.741437	0.97952	FALSE	0	0.980763	-1.5583	0.556195
novel_97	ugcaugauccaggucgauucccuga	novel_97	cagcuucuuggccgaauucaggacggaaagugcaugauccaggucgauucccuga	-13.7	AaegL5_3:59263070..59263125:-	1	0	4	1	0	0	0	0	0	0	0	0	0.333333	1.66667	0	0	0.191971	0	0.723379	0.33982	0	0	0	0	0	0	0	0	0.393241	1.17819	-1.47447	0.555369	0.974882	FALSE	0	0	NA	NA	NA	NA	0	0.793299	-1.2921	0.698278
novel_98	ucagucuguauuuuuggaaaguaa	novel_98	ucgauucgaaaaucggacauggauuccucagaaaugucugacuugaaucagucuguauuuuuggaaaguaa	-22.1	AaegL5_1:197665348..197665419:-	0	0	3	3	0	0	0	0	0	0	0	0	1	1	0	0	0	0	0.542535	1.01946	0	0	0	0	0	0	0	0	1.17972	0.709924	0.693357	0.781811	0.974882	FALSE	0	0	NA	NA	NA	NA	0	0.476974	-0.559932	0.888926
novel_99	uacaacgucgacgguuucuuacu	novel_99	ugaggaacugaggcugaugugcacauaggugaagcaaaugcgguguacaacgucgacgguuucuuacu	-22.5	NIGP01001060:804..872:-	0	0	0	0	1	1	1	0	0	3	0	0	0.666667	0	1	0.333333	0	0	0	0	0.363543	0.331046	0.53429	0	0	1.74489	0	0	0.822115	0	2.45443	0.468474	0.974882	FALSE	0.734219	0.233581	1.32174	0.694498	0.97952	FALSE	0.471509	0	2.64916	0.51619
[truncated: 8 more columns]
